# Supplementary material for: A vein wall cell atlas of murine venous thrombosis determined by single-cell RNA sequencing
Source: Commun Biol. 2023 Jan 31;6:130. doi: 10.1038/s42003-023-04492-z (PMC9889765; doi:10.1038/s42003-023-04492-z)
Supplement: Supplementary file 3 — Supplementary Data 1 [file 42003_2023_4492_MOESM3_ESM.xlsx]

## Sheet: deg
Supplementary Data 1. Total differentially expressed genes in DVT versus sham group
	p_val	avg_log2FC	pct.1	pct.2	p_val_adj
S100a8	3.45556e-161	3.74456	0.714	0.163	5.94322e-157
S100a9	2.33239e-153	3.48933	0.668	0.139	4.01147e-149
Retnlg	4.45746e-120	3.31698	0.406	0.027	7.66638e-116
Cxcl2	3.55477e-103	3.14373	0.718	0.31	6.11384e-99
Cxcl3	1.23167e-96	2.7843	0.396	0.052	2.11835e-92
Il1b	2.83746e-95	2.6221	0.667	0.25	4.88015e-91
Lcn2	7.97801e-102	2.59203	0.531	0.139	1.37214e-97
Wfdc21	3.22303e-107	2.54426	0.415	0.05	5.5433e-103
G0s2	2.10379e-53	2.42665	0.338	0.145	3.61831e-49
Cstdc4	1.20609e-56	2.42552	0.199	0.011	2.07435e-52
Tnf	5.47606e-87	2.4165	0.458	0.118	9.41827e-83
Ctla2a	1.20143e-08	2.38247	0.23	0.134	0.000206635
Cd14	1.24397e-93	2.35941	0.598	0.234	2.1395e-89
Srgn	4.76051e-112	2.33797	0.791	0.608	8.18761e-108
Il1r2	1.14358e-97	2.32829	0.454	0.114	1.96685e-93
Nfkbia	5.10764e-103	2.28932	0.898	0.782	8.78463e-99
Ifitm1	3.1435e-72	2.25515	0.484	0.143	5.40651e-68
Acod1	1.06613e-92	2.22866	0.402	0.052	1.83364e-88
Tnfaip2	3.05944e-72	2.18745	0.535	0.25	5.26192e-68
Slc7a11	2.4453e-99	2.17484	0.476	0.084	4.20567e-95
Clec4e	7.33081e-86	2.13695	0.572	0.176	1.26083e-81
Ccl4	1.72401e-39	2.10161	0.353	0.118	2.96513e-35
Hdc	4.48807e-84	2.09138	0.439	0.09	7.71904e-80
Stfa2l1	2.3389e-52	2.02963	0.202	0.016	4.02267e-48
Tnc	3.31818e-23	2.0253	0.207	0.112	5.70695e-19
Cxcr2	2.70463e-94	2.02116	0.419	0.058	4.6517e-90
Mmp9	2.80219e-84	2.01249	0.423	0.089	4.81949e-80
Mxd1	3.92827e-90	2.00895	0.568	0.211	6.75623e-86
Chil3	3.54636e-80	1.92659	0.554	0.169	6.09939e-76
Csf3r	1.53309e-77	1.85008	0.432	0.127	2.63676e-73
Cryab	1.73116e-19	1.84521	0.386	0.451	2.97742e-15
Ccrl2	2.20078e-72	1.84411	0.449	0.151	3.78512e-68
Ier3	4.83932e-81	1.83164	0.764	0.528	8.32314e-77
Serpine1	6.76277e-23	1.82687	0.29	0.148	1.16313e-18
Plek	2.98501e-70	1.8203	0.615	0.31	5.13392e-66
Ccl3	5.82354e-44	1.80341	0.315	0.092	1.00159e-39
Cebpb	7.43057e-100	1.78536	0.888	0.698	1.27798e-95
Spp1	2.20958e-18	1.77794	0.233	0.092	3.80026e-14
Trem1	2.93404e-96	1.76792	0.484	0.103	5.04626e-92
Thbs1	9.83528e-46	1.74993	0.604	0.302	1.69157e-41
Ncf1	1.03878e-78	1.73139	0.561	0.254	1.78661e-74
Ptgs2	2.16041e-57	1.72212	0.562	0.234	3.71568e-53
Ppbp	2.07836e-19	1.70763	0.097	0.015	3.57458e-15
Nrgn	7.24352e-09	1.7023	0.069	0.019	0.000124581
Mcl1	5.42721e-104	1.64672	0.957	0.874	9.33425e-100
Pim1	1.03456e-78	1.63959	0.75	0.551	1.77934e-74
Wfdc17	2.65875e-25	1.63656	0.488	0.296	4.57279e-21
Cd300lf	1.10387e-94	1.63618	0.464	0.095	1.89854e-90
Clec4d	1.6788e-89	1.6335	0.536	0.154	2.88737e-85
Slpi	7.13693e-61	1.63207	0.405	0.106	1.22748e-56
Resf1	2.06693e-67	1.62484	0.71	0.538	3.55491e-63
Basp1	1.59058e-60	1.61788	0.496	0.228	2.73564e-56
Tnfaip3	9.90707e-63	1.61537	0.562	0.291	1.70392e-58
Nfkbiz	2.47556e-62	1.61056	0.722	0.591	4.25772e-58
AA467197	2.2132e-81	1.58774	0.349	0.048	3.80648e-77
Slc16a3	9.09607e-107	1.50078	0.589	0.178	1.56443e-102
Grina	6.28774e-84	1.49067	0.609	0.384	1.08143e-79
Fbxl5	2.53421e-71	1.47103	0.569	0.332	4.3586e-67
Il23a	2.94366e-48	1.45484	0.2	0.021	5.06279e-44
Cxcl5	4.84018e-17	1.45174	0.155	0.05	8.32462e-13
Tyrobp	7.74743e-50	1.44103	0.621	0.347	1.33248e-45
Hcar2	9.69259e-60	1.44054	0.32	0.059	1.66703e-55
Nlrp3	4.66878e-63	1.4351	0.472	0.174	8.02984e-59
Trib1	1.97751e-85	1.43422	0.662	0.319	3.40112e-81
Cd33	9.55629e-82	1.41522	0.403	0.083	1.64359e-77
Marcksl1	4.69676e-52	1.41081	0.522	0.25	8.07796e-48
Samsn1	3.87193e-68	1.41014	0.559	0.262	6.65934e-64
Rnf149	1.05321e-87	1.38653	0.548	0.216	1.81141e-83
Alox5ap	1.63125e-53	1.35454	0.588	0.277	2.80559e-49
Prdx5	3.95434e-108	1.34573	0.851	0.672	6.80107e-104
Chd7	1.65369e-82	1.34319	0.565	0.262	2.84419e-78
Cd24a	1.87041e-67	1.31966	0.435	0.145	3.21691e-63
Il1rn	1.42473e-45	1.29798	0.372	0.119	2.45039e-41
Ankrd1	1.72254e-13	1.27648	0.083	0.029	2.9626e-09
Lrg1	1.55403e-59	1.27595	0.482	0.16	2.67278e-55
Lilr4b	4.07702e-57	1.27227	0.515	0.223	7.01207e-53
Lyst	1.41926e-71	1.26985	0.501	0.318	2.44099e-67
Dmxl2	1.41294e-74	1.26952	0.373	0.111	2.43011e-70
Ccr1	2.61031e-59	1.26531	0.531	0.205	4.48948e-55
Lilrb4a	1.32473e-53	1.26131	0.561	0.255	2.2784e-49
Neat1	2.43251e-51	1.24711	0.887	0.852	4.18368e-47
Cd44	3.09149e-68	1.24171	0.76	0.465	5.31705e-64
Fpr2	3.75517e-74	1.23648	0.368	0.077	6.45852e-70
F630028O10Rik	3.87611e-43	1.22833	0.285	0.089	6.66653e-39
Inhba	6.40886e-11	1.22746	0.213	0.138	1.10226e-06
Fpr1	2.95862e-68	1.22712	0.312	0.055	5.08853e-64
Igsf6	6.66786e-66	1.22146	0.449	0.171	1.14681e-61
Cd52	2.2485e-41	1.21461	0.698	0.457	3.86719e-37
Lmnb1	3.34347e-64	1.2043	0.498	0.23	5.75044e-60
Bcl2l11	1.04622e-50	1.19265	0.486	0.226	1.79939e-46
Il1a	5.8165e-58	1.18401	0.232	0.024	1.00038e-53
Lmcd1	7.36925e-23	1.17625	0.127	0.107	1.26744e-18
Slfn2	1.96956e-57	1.16412	0.67	0.387	3.38745e-53
Litaf	1.72812e-88	1.15017	0.748	0.469	2.9722e-84
Dusp1	4.85555e-37	1.13403	0.814	0.789	8.35105e-33
1810058I24Rik	3.22914e-17	1.12485	0.561	0.459	5.55379e-13
Nfkbid	2.48006e-53	1.12435	0.542	0.297	4.26545e-49
Gm12840	9.98664e-25	1.12189	0.536	0.368	1.7176e-20
Skil	2.03598e-63	1.11863	0.672	0.451	3.50169e-59
Hspb1	3.35005e-09	1.11843	0.475	0.574	5.76175e-05
Cxcr4	1.09688e-49	1.10498	0.486	0.216	1.88652e-45
Gsr	4.59471e-67	1.09366	0.619	0.291	7.90244e-63
Dennd4a	2.69044e-43	1.09356	0.589	0.374	4.62729e-39
Plk3	4.09183e-73	1.09279	0.423	0.155	7.03753e-69
Btg2	1.02197e-40	1.08942	0.864	0.801	1.75769e-36
Btg1	1.16606e-55	1.08169	0.873	0.73	2.00551e-51
Csf1	2.99645e-28	1.07721	0.408	0.304	5.1536e-24
Ets2	5.53321e-59	1.07046	0.614	0.357	9.51656e-55
Msrb1	2.32264e-43	1.06605	0.647	0.458	3.99471e-39
C5ar1	1.29173e-48	1.0644	0.518	0.216	2.22165e-44
Osm	8.34207e-39	1.06339	0.379	0.147	1.43475e-34
Plaur	4.72782e-76	1.06302	0.594	0.223	8.13138e-72
Lcp1	3.76662e-33	1.06217	0.645	0.447	6.47821e-29
Csf2rb	6.5647e-47	1.06074	0.455	0.204	1.12906e-42
Tlr2	6.67789e-50	1.05761	0.399	0.183	1.14853e-45
Hilpda	3.27609e-41	1.05515	0.338	0.143	5.63454e-37
Tpd52	2.15251e-55	1.05448	0.647	0.333	3.70211e-51
Rbm3	3.69759e-114	1.05079	0.864	0.736	6.35949e-110
Mmp8	7.72813e-31	1.04188	0.233	0.06	1.32916e-26
Mcemp1	5.94199e-64	1.03665	0.403	0.1	1.02196e-59
Pglyrp1	6.732e-36	1.03049	0.292	0.103	1.15784e-31
Gapdh	9.57769e-75	1.02613	0.97	0.954	1.64727e-70
Itgam	2.06863e-43	1.0233	0.551	0.257	3.55784e-39
Ier5	1.0584e-64	1.01846	0.797	0.502	1.82034e-60
Zfp36	1.02773e-24	1.01379	0.866	0.837	1.7676e-20
Pkm	2.99959e-88	1.00233	0.933	0.878	5.15899e-84
Clec5a	5.36798e-62	0.974369	0.323	0.072	9.23239e-58
Pnrc1	1.0185e-59	0.969988	0.843	0.756	1.75171e-55
Chil1	1.90753e-55	0.969638	0.216	0.018	3.28077e-51
Picalm	4.85622e-55	0.968581	0.861	0.747	8.35221e-51
Vasp	1.22806e-71	0.962694	0.688	0.463	2.11213e-67
Csrnp1	1.78416e-55	0.961684	0.594	0.316	3.06858e-51
Bhlhe40	1.55823e-47	0.950254	0.499	0.242	2.68e-43
Gadd45b	5.77509e-28	0.93527	0.608	0.392	9.93257e-24
Hp	1.42153e-42	0.928136	0.485	0.227	2.44489e-38
Icam1	1.1374e-27	0.92387	0.415	0.305	1.95621e-23
Socs3	1.84961e-42	0.923528	0.764	0.565	3.18115e-38
Selplg	1.68537e-41	0.922283	0.506	0.272	2.89867e-37
Slfn1	4.89073e-41	0.920986	0.439	0.175	8.41157e-37
Rab11fip1	9.97341e-45	0.920517	0.352	0.121	1.71533e-40
Snx20	1.8667e-50	0.912196	0.518	0.257	3.21055e-46
Cyp4f18	6.91812e-53	0.90787	0.375	0.123	1.18985e-48
Cd9	1.53687e-19	0.907413	0.72	0.626	2.64326e-15
Ppp1r3b	5.0868e-61	0.905512	0.352	0.09	8.74879e-57
Gadd45a	3.11758e-55	0.900645	0.352	0.092	5.36192e-51
Tut7	1.9152e-45	0.895581	0.725	0.594	3.29396e-41
Junb	2.09147e-32	0.892517	0.967	0.928	3.59712e-28
Fxyd5	4.72881e-49	0.891748	0.871	0.741	8.13308e-45
Slfn4	9.45498e-32	0.887374	0.299	0.098	1.62616e-27
Phlda1	1.99766e-30	0.882523	0.558	0.329	3.43578e-26
Il17ra	3.73321e-55	0.878799	0.539	0.265	6.42075e-51
2022-03-07	6.517e-48	0.869941	0.621	0.42	1.12086e-43
Slc15a3	2.10762e-39	0.867179	0.474	0.214	3.62489e-35
Slc2a1	1.52492e-77	0.865614	0.471	0.147	2.62271e-73
Il1f9	1.5822e-45	0.861709	0.243	0.04	2.72122e-41
H3f3b	1.12486e-75	0.858792	0.991	0.982	1.93464e-71
Cflar	1.51541e-61	0.858729	0.714	0.473	2.60636e-57
Ccnl1	1.40865e-47	0.858196	0.85	0.766	2.42273e-43
Il1rap	6.45907e-50	0.857621	0.381	0.132	1.1109e-45
Fgr	2.94024e-44	0.857098	0.411	0.163	5.05692e-40
Prdx6	3.31239e-61	0.855886	0.778	0.568	5.69698e-57
Tnfrsf12a	1.85935e-27	0.852592	0.299	0.177	3.1979e-23
Pygl	2.63932e-48	0.850126	0.396	0.217	4.53937e-44
Ell2	1.84522e-36	0.844159	0.448	0.237	3.17359e-32
Ptafr	1.13018e-32	0.844125	0.409	0.191	1.9438e-28
Fosl2	1.10546e-44	0.84328	0.735	0.554	1.90128e-40
Rdh12	2.84437e-49	0.840129	0.25	0.042	4.89204e-45
Spata13	1.29598e-56	0.838026	0.372	0.132	2.22895e-52
S100a11	2.99758e-35	0.837327	0.9	0.905	5.15554e-31
Fcer1g	2.72273e-31	0.836557	0.607	0.366	4.68283e-27
Ndel1	9.17916e-55	0.83291	0.641	0.444	1.57872e-50
Sorl1	1.0065e-34	0.831534	0.478	0.274	1.73108e-30
Bcl2a1b	3.58914e-26	0.824972	0.342	0.171	6.17295e-22
Lgals3	3.02855e-16	0.811765	0.578	0.404	5.2088e-12
Mirt1	9.84863e-43	0.805524	0.319	0.092	1.69387e-38
Clec1b	1.4564e-09	0.80472	0.039	0.004	2.50486e-05
Kdm6b	2.97717e-48	0.804588	0.717	0.442	5.12044e-44
Ppp1r15a	2.43395e-35	0.80316	0.724	0.565	4.18615e-31
Dusp16	2.95688e-43	0.796676	0.378	0.154	5.08555e-39
Pgk1	1.34083e-45	0.796296	0.76	0.628	2.30609e-41
Pde4b	1.2955e-41	0.796277	0.524	0.292	2.22814e-37
Myh9	1.9502e-53	0.789128	0.887	0.791	3.35415e-49
Trim30b	1.22151e-46	0.78747	0.332	0.088	2.10087e-42
N4bp1	1.59462e-34	0.786021	0.496	0.336	2.7426e-30
Gcnt2	2.54589e-44	0.780971	0.551	0.273	4.37867e-40
Gpcpd1	9.00945e-37	0.778206	0.411	0.253	1.54954e-32
Pilra	8.7689e-43	0.775126	0.365	0.131	1.50816e-38
Mif	4.01049e-34	0.767673	0.781	0.767	6.89763e-30
Neurl3	1.64519e-37	0.767601	0.451	0.212	2.82957e-33
Arg2	4.16833e-55	0.762001	0.308	0.056	7.16912e-51
Smox	8.67718e-49	0.761519	0.383	0.133	1.49239e-44
Spi1	8.97716e-33	0.75931	0.526	0.277	1.54398e-28
Cdk2ap2	9.21048e-33	0.757938	0.675	0.506	1.58411e-28
Ehd1	5.52327e-45	0.755059	0.701	0.5	9.49948e-41
Tsc22d4	1.96206e-48	0.75322	0.771	0.641	3.37455e-44
Adam8	8.03501e-32	0.750924	0.355	0.139	1.38194e-27
Fcgr3	7.99513e-37	0.748289	0.488	0.22	1.37508e-32
Retreg1	6.05895e-43	0.74476	0.433	0.216	1.04208e-38
Kcnj2	8.37748e-41	0.741538	0.25	0.057	1.44084e-36
Aldoa	1.35387e-59	0.731645	0.918	0.885	2.32851e-55
Ostf1	2.83373e-54	0.729662	0.755	0.663	4.87373e-50
Gcnt1	1.17686e-44	0.725922	0.298	0.112	2.02408e-40
Ucn2	9.18459e-16	0.719523	0.039	0	1.57966e-11
Diaph1	6.40698e-45	0.718836	0.697	0.542	1.10194e-40
Ptpn1	9.60455e-36	0.716992	0.654	0.44	1.65189e-31
Mirt2	2.0762e-65	0.716627	0.26	0.027	3.57085e-61
Il4ra	9.67097e-37	0.716266	0.558	0.335	1.66331e-32
Tgm2	3.68994e-27	0.711544	0.587	0.362	6.34634e-23
Klf6	1.49348e-33	0.711517	0.871	0.747	2.56863e-29
F10	5.09128e-17	0.710741	0.196	0.081	8.75649e-13
Rhog	1.76139e-46	0.707307	0.564	0.354	3.02942e-42
Fmnl1	6.45175e-43	0.707106	0.479	0.268	1.10964e-38
Gm47283	1.7207e-29	0.706765	0.464	0.379	2.95943e-25
Ltb4r1	1.64713e-37	0.70581	0.346	0.117	2.8329e-33
Tm4sf1	9.10325e-12	0.705157	0.247	0.285	1.56567e-07
Pgf	4.89534e-12	0.703065	0.09	0.046	8.41949e-08
Zfp36l2	5.84336e-27	0.701569	0.788	0.733	1.005e-22
Nfam1	1.06551e-31	0.701071	0.416	0.211	1.83257e-27
Cpeb2	5.59707e-37	0.699809	0.359	0.174	9.62639e-33
Lrrfip1	1.61851e-44	0.698386	0.674	0.398	2.78367e-40
Cd53	7.64996e-32	0.697248	0.647	0.398	1.31572e-27
Actg1	2.25001e-29	0.697189	0.994	0.993	3.8698e-25
Eno1	4.0993e-37	0.696042	0.797	0.691	7.05039e-33
Stk17b	6.47141e-27	0.695884	0.665	0.477	1.11302e-22
Zyx	1.96815e-26	0.695124	0.674	0.525	3.38502e-22
Hmgb2	5.64717e-27	0.692434	0.611	0.419	9.71256e-23
2310001H17Rik	3.08556e-39	0.692126	0.333	0.135	5.30685e-35
Map1lc3b	1.25518e-45	0.690811	0.833	0.774	2.15878e-41
Pgam1	4.28473e-54	0.690323	0.75	0.676	7.36931e-50
Ncf4	5.31734e-39	0.689939	0.431	0.205	9.14529e-35
Sema4a	2.63644e-42	0.688066	0.361	0.135	4.53442e-38
Mt2	8.62987e-10	0.68713	0.492	0.612	1.48425e-05
Rac2	1.23214e-24	0.685912	0.575	0.37	2.11915e-20
Bcl2l1	3.83646e-46	0.683848	0.435	0.213	6.59832e-42
Sdc4	6.98562e-48	0.683608	0.478	0.613	1.20146e-43
Pirb	1.11929e-26	0.681984	0.465	0.243	1.92508e-22
Coro1a	2.66824e-30	0.679533	0.662	0.414	4.5891e-26
Adipor1	8.85989e-45	0.678912	0.638	0.444	1.52381e-40
Egr3	1.15006e-23	0.675843	0.279	0.12	1.97799e-19
Nt5e	5.59625e-38	0.673632	0.206	0.058	9.625e-34
Emilin2	2.35664e-28	0.670513	0.531	0.371	4.05319e-24
Iqgap1	2.7102e-34	0.666673	0.904	0.868	4.66128e-30
Snx10	5.72858e-33	0.665016	0.436	0.281	9.85259e-29
Snx18	8.38885e-40	0.664904	0.607	0.469	1.4428e-35
Eif1	5.62754e-73	0.662703	0.997	0.998	9.67881e-69
Card19	1.01587e-37	0.662437	0.572	0.352	1.74719e-33
Egln3	3.97915e-67	0.661728	0.243	0.019	6.84374e-63
Pfkfb3	1.98099e-42	0.660842	0.32	0.118	3.40711e-38
Gmfg	2.8336e-30	0.658898	0.574	0.349	4.87351e-26
Ncf2	5.91953e-25	0.658116	0.481	0.293	1.0181e-20
Nudt4	4.9963e-20	0.658003	0.584	0.434	8.59313e-16
Cstb	9.96539e-19	0.656588	0.738	0.631	1.71395e-14
Il18rap	2.95965e-46	0.655721	0.292	0.067	5.0903e-42
Tiparp	1.01677e-24	0.654604	0.524	0.381	1.74875e-20
Gpr84	5.67534e-50	0.654472	0.196	0.016	9.76102e-46
Ngp	1.12285e-14	0.652827	0.036	0	1.93118e-10
Birc3	8.76137e-27	0.645861	0.445	0.304	1.50687e-22
Klhl6	3.79905e-31	0.642901	0.31	0.125	6.53398e-27
Vsir	1.08314e-30	0.641224	0.485	0.315	1.86289e-26
Itga5	3.01285e-23	0.638274	0.405	0.258	5.1818e-19
Jdp2	4.79842e-39	0.636166	0.402	0.246	8.25281e-35
Olr1	2.22735e-28	0.63455	0.195	0.044	3.83083e-24
Tpm4	8.12576e-26	0.634364	0.863	0.869	1.39755e-21
Syk	7.471e-30	0.633959	0.506	0.305	1.28494e-25
Csf2ra	1.67708e-29	0.633146	0.452	0.236	2.88441e-25
Spag9	9.70739e-42	0.632728	0.784	0.721	1.66957e-37
Tsc22d1	3.36847e-11	0.632658	0.19	0.316	5.79343e-07
Lyn	6.88462e-29	0.632002	0.591	0.357	1.18409e-24
Esd	1.96131e-35	0.624337	0.657	0.678	3.37326e-31
Asprv1	6.50448e-31	0.62212	0.142	0.016	1.11871e-26
Baz1a	8.05751e-37	0.618223	0.631	0.371	1.38581e-32
Lpcat2	3.2054e-45	0.617274	0.34	0.099	5.51297e-41
Sirpb1b	6.61853e-46	0.615698	0.312	0.084	1.13832e-41
Ero1l	1.17891e-31	0.615248	0.355	0.223	2.02761e-27
Gp9	2.53078e-11	0.613321	0.039	0.002	4.35269e-07
Rasa2	8.51877e-36	0.611468	0.388	0.235	1.46514e-31
Il6ra	3.9117e-30	0.608747	0.482	0.297	6.72774e-26
Furin	2.21966e-39	0.601169	0.564	0.339	3.8176e-35
Ldha	6.40887e-32	0.595678	0.84	0.849	1.10226e-27
R3hdm4	2.58049e-47	0.595104	0.383	0.304	4.43819e-43
Igf1r	5.662e-27	0.594211	0.478	0.373	9.73807e-23
Ssh2	7.71361e-22	0.588141	0.592	0.441	1.32666e-17
Tnfrsf1b	1.90035e-34	0.58721	0.403	0.222	3.26841e-30
Fam107b	1.36728e-28	0.58423	0.452	0.243	2.35158e-24
Eif5	9.04607e-51	0.58209	0.874	0.811	1.55583e-46
Clec4n	3.20252e-15	0.581666	0.242	0.109	5.50802e-11
Ninj1	6.37259e-27	0.579605	0.475	0.253	1.09602e-22
Vmp1	1.5602e-29	0.578389	0.758	0.587	2.68339e-25
Cass4	5.57269e-38	0.575094	0.245	0.069	9.58447e-34
Tgif1	3.10768e-29	0.57468	0.469	0.256	5.3449e-25
Irf1	2.96559e-23	0.573905	0.449	0.383	5.10053e-19
Atp6v0c	2.50688e-28	0.571726	0.927	0.872	4.31159e-24
Tnfsf9	2.61932e-11	0.571018	0.156	0.098	4.50496e-07
Sla	1.75063e-29	0.569205	0.375	0.182	3.01092e-25
Txnrd1	3.72887e-29	0.568752	0.602	0.401	6.41328e-25
Ywhah	1.98964e-08	0.568118	0.645	0.645	0.000342198
Tes	7.42582e-27	0.565834	0.409	0.227	1.27717e-22
Ogfrl1	1.39437e-24	0.561959	0.351	0.216	2.39818e-20
Taldo1	1.4714e-20	0.560709	0.767	0.672	2.53066e-16
E230032D23Rik	5.07778e-47	0.560575	0.219	0.035	8.73327e-43
Akap12	2.30521e-27	0.560173	0.2	0.305	3.96472e-23
Mefv	1.88897e-29	0.559415	0.283	0.096	3.24885e-25
Sirpb1c	1.34915e-24	0.557614	0.303	0.123	2.3204e-20
Nfe2l2	2.28681e-26	0.557366	0.702	0.592	3.93308e-22
2410006H16Rik	3.65178e-15	0.55538	0.572	0.449	6.28069e-11
Arrb2	4.67224e-30	0.55517	0.419	0.237	8.03578e-26
Rab7	2.1371e-37	0.553146	0.77	0.661	3.67559e-33
Tlr13	2.86287e-30	0.551607	0.34	0.146	4.92386e-26
H2-Q10	3.66796e-26	0.55131	0.316	0.131	6.30852e-22
Wsb1	1.85582e-30	0.550673	0.601	0.381	3.19183e-26
Jak2	1.34022e-32	0.54913	0.416	0.284	2.30504e-28
Klf2	3.5869e-13	0.548073	0.717	0.693	6.16911e-09
Rin3	2.36918e-31	0.54573	0.343	0.155	4.07476e-27
Klhl2	2.99003e-37	0.545719	0.366	0.188	5.14255e-33
Pla2g7	1.95684e-22	0.545692	0.398	0.196	3.36556e-18
Hbegf	9.65225e-12	0.544977	0.18	0.111	1.66009e-07
Ifitm6	5.0181e-08	0.543634	0.227	0.135	0.000863063
Plekho2	2.83058e-24	0.542844	0.512	0.324	4.86832e-20
Map2k3	1.96538e-44	0.542135	0.519	0.335	3.38026e-40
Cd300ld	1.84992e-20	0.541093	0.366	0.183	3.18167e-16
Bnip3	1.17869e-26	0.541062	0.306	0.162	2.02723e-22
Slc22a15	6.23239e-31	0.539895	0.252	0.083	1.07191e-26
Cmip	3.28136e-31	0.538066	0.478	0.29	5.64361e-27
Upp1	6.49851e-31	0.535737	0.216	0.05	1.11768e-26
Stx11	8.45969e-33	0.534757	0.249	0.076	1.45498e-28
Klf13	5.68183e-30	0.534464	0.718	0.599	9.77217e-26
Glipr2	2.74571e-30	0.534398	0.469	0.321	4.72235e-26
Ppp1r18	1.10525e-29	0.533425	0.645	0.452	1.90093e-25
Mir22hg	3.66256e-29	0.527611	0.514	0.338	6.29924e-25
Hspa1b	2.85198e-08	0.526804	0.263	0.305	0.000490512
Slc38a2	1.46155e-28	0.524843	0.907	0.889	2.51371e-24
Tnfrsf23	2.71337e-39	0.52411	0.27	0.078	4.66673e-35
Stfa1	4.7836e-13	0.523831	0.031	0	8.22731e-09
Fcgr4	4.49191e-31	0.52366	0.319	0.112	7.72564e-27
Arpc3	2.51405e-33	0.522319	0.943	0.855	4.32391e-29
Dgat2	2.77044e-43	0.52128	0.212	0.033	4.76488e-39
Il13ra1	5.05572e-27	0.518821	0.435	0.24	8.69533e-23
Clic1	1.7474e-42	0.51657	0.92	0.869	3.00535e-38
Snap23	2.70184e-25	0.515024	0.546	0.395	4.6469e-21
Ifrd1	2.16804e-21	0.513569	0.688	0.527	3.72881e-17
Stat3	6.72533e-39	0.513328	0.78	0.709	1.15669e-34
Apbb1ip	1.96373e-19	0.513159	0.599	0.446	3.37742e-15
Gm14636	5.74442e-09	0.513103	0.17	0.087	9.87982e-05
Pxn	5.8981e-38	0.512503	0.449	0.309	1.01441e-33
Pstpip1	4.46027e-33	0.51208	0.361	0.158	7.67123e-29
Cd177	3.07862e-28	0.511165	0.153	0.028	5.29493e-24
Nfil3	1.91026e-26	0.510052	0.442	0.249	3.28545e-22
Sell	9.91795e-16	0.50823	0.422	0.25	1.70579e-11
Kdm7a	2.43096e-21	0.505875	0.588	0.393	4.18102e-17
Odc1	4.79291e-21	0.505716	0.402	0.38	8.24332e-17
Hcst	1.13261e-34	0.505266	0.363	0.13	1.94797e-30
Noct	6.16286e-27	0.503729	0.333	0.149	1.05995e-22
Serpinb2	1.84748e-10	0.502304	0.069	0.016	3.17748e-06
Msn	1.66262e-30	0.501843	0.963	0.902	2.85955e-26
Iqsec1	1.27795e-33	0.499937	0.396	0.252	2.19794e-29
Dusp5	5.81691e-22	0.497804	0.403	0.206	1.00045e-17
Gm20186	3.10394e-16	0.496298	0.243	0.118	5.33846e-12
AB124611	5.08827e-29	0.495701	0.359	0.182	8.75132e-25
Slc2a3	3.98349e-23	0.495058	0.197	0.062	6.8512e-19
Actb	6.493e-23	0.492453	1	1	1.11673e-18
Siglece	2.2424e-32	0.492085	0.255	0.072	3.8567e-28
Amer2	3.33766e-51	0.489704	0.183	0.012	5.74044e-47
Adam19	4.434e-26	0.485803	0.32	0.188	7.62604e-22
Tarm1	1.69634e-25	0.484444	0.239	0.078	2.91753e-21
Themis2	1.55906e-24	0.483815	0.306	0.147	2.68143e-20
Cytip	4.17662e-20	0.483378	0.518	0.311	7.18337e-16
Sod2	6.20863e-19	0.480919	0.571	0.469	1.06782e-14
Tuba1c	7.489e-25	0.478927	0.639	0.448	1.28803e-20
Arih2	1.55106e-33	0.478294	0.426	0.244	2.66767e-29
Gm34455	4.3368e-18	0.477929	0.215	0.087	7.45886e-14
Dhrs9	1.69442e-33	0.474919	0.195	0.035	2.91423e-29
Hectd1	5.32106e-31	0.474602	0.758	0.683	9.15169e-27
Arhgap45	7.24487e-20	0.473237	0.472	0.288	1.24605e-15
Emb	7.32039e-22	0.472642	0.516	0.301	1.25903e-17
Ankrd33b	3.5625e-32	0.469281	0.24	0.06	6.12715e-28
Entpd1	1.47317e-14	0.468472	0.366	0.247	2.53371e-10
Tsc22d3	1.27466e-14	0.467896	0.534	0.434	2.19229e-10
Ftl1	7.64699e-13	0.467645	0.997	0.99	1.31521e-08
Inpp5d	1.81785e-18	0.467055	0.486	0.325	3.12652e-14
Zc3h12a	2.05929e-28	0.466371	0.338	0.174	3.54178e-24
Rab8b	2.47444e-19	0.466175	0.589	0.427	4.25579e-15
Arid5b	5.91303e-13	0.466143	0.542	0.483	1.01698e-08
Tmem189	7.10576e-28	0.466068	0.413	0.267	1.22212e-23
Itprip	1.16129e-31	0.465694	0.312	0.12	1.9973e-27
Eif4ebp1	1.13135e-28	0.46434	0.574	0.426	1.94581e-24
Nt5c2	5.3086e-34	0.46346	0.312	0.163	9.13026e-30
Jaml	1.16162e-27	0.462703	0.226	0.061	1.99787e-23
Rac1	4.75702e-37	0.462241	0.888	0.83	8.1816e-33
Gpi1	2.46253e-31	0.461678	0.758	0.715	4.23531e-27
Chmp4b	1.13866e-39	0.461492	0.867	0.775	1.95838e-35
Rab32	4.99908e-21	0.459683	0.353	0.222	8.59791e-17
Glrx	6.84292e-20	0.459519	0.335	0.208	1.17691e-15
Mkrn1	9.05892e-15	0.458954	0.419	0.312	1.55804e-10
Rlf	8.54747e-28	0.458432	0.452	0.298	1.47008e-23
Gpr35	9.99374e-24	0.457495	0.316	0.132	1.71882e-19
Rgcc	4.01349e-14	0.457447	0.296	0.153	6.90281e-10
Jmjd1c	2.56724e-22	0.456434	0.644	0.594	4.4154e-18
Vegfa	1.65897e-10	0.455281	0.25	0.165	2.85327e-06
Zfp281	5.84901e-27	0.454748	0.415	0.225	1.00597e-22
Tpi1	7.33912e-20	0.454472	0.591	0.588	1.26226e-15
Cyth4	2.3775e-16	0.451518	0.464	0.294	4.08906e-12
Rab20	6.97795e-29	0.451309	0.313	0.117	1.20014e-24
Rb1cc1	1.55741e-21	0.447942	0.639	0.54	2.67858e-17
Max	1.06662e-32	0.446104	0.423	0.268	1.83448e-28
Casp4	3.95535e-15	0.445085	0.349	0.278	6.8028e-11
Cdkn1a	3.56283e-14	0.444645	0.625	0.467	6.12771e-10
Hk2	9.12948e-13	0.444281	0.398	0.282	1.57018e-08
Pak2	9.90611e-29	0.444159	0.867	0.753	1.70375e-24
Clk1	4.89026e-20	0.443069	0.79	0.73	8.41077e-16
1700017B05Rik	5.11895e-26	0.441537	0.286	0.131	8.80408e-22
AC160336.1	1.04737e-24	0.441255	0.339	0.161	1.80138e-20
Itgb2	6.71819e-22	0.441122	0.494	0.279	1.15546e-17
Ypel3	7.29294e-27	0.440933	0.486	0.446	1.25431e-22
Apobr	4.58769e-26	0.43962	0.296	0.126	7.89036e-22
Efhd2	2.21335e-18	0.439083	0.597	0.407	3.80674e-14
Ezr	5.6699e-14	0.438368	0.464	0.312	9.75166e-10
Nfkbie	6.05041e-16	0.437466	0.322	0.194	1.04061e-11
Zfp36l1	4.15147e-11	0.436803	0.867	0.854	7.14011e-07
Adgre5	1.94123e-09	0.436076	0.464	0.381	3.33871e-05
Zfp292	1.3122e-18	0.435753	0.511	0.405	2.25686e-14
Gpsm3	5.79877e-22	0.434263	0.499	0.341	9.9733e-18
Gramd1a	5.45378e-26	0.434257	0.336	0.196	9.37996e-22
Fau	4.54214e-18	0.433789	0.999	0.998	7.81203e-14
Plin2	2.87786e-20	0.433665	0.601	0.39	4.94963e-16
Sh2b2	1.43154e-26	0.433075	0.223	0.077	2.46211e-22
Fgd3	3.33397e-29	0.432247	0.247	0.089	5.7341e-25
Fam49b	4.48906e-28	0.432195	0.647	0.395	7.72073e-24
Thbd	2.78084e-09	0.431482	0.256	0.284	4.78276e-05
Apln	4.546e-10	0.430413	0.053	0.013	7.81866e-06
Ube2d3	2.17679e-37	0.430199	0.947	0.921	3.74386e-33
Mmp19	2.98516e-11	0.429962	0.31	0.285	5.13417e-07
Map3k8	3.90786e-24	0.429951	0.33	0.216	6.72113e-20
Irak2	3.2962e-25	0.42984	0.318	0.156	5.66914e-21
Riok3	7.01724e-26	0.429356	0.671	0.509	1.20689e-21
Mbd2	7.53352e-26	0.428061	0.682	0.517	1.29569e-21
H3f3a	7.88195e-16	0.427005	0.989	0.985	1.35562e-11
Alas1	5.76975e-20	0.426292	0.322	0.2	9.9234e-16
Tgfbi	1.16602e-09	0.425514	0.564	0.445	2.00545e-05
Klf7	6.03819e-16	0.425086	0.611	0.502	1.03851e-11
Tle3	1.85197e-21	0.425017	0.409	0.297	3.18521e-17
Arpc2	2.83417e-29	0.424274	0.966	0.93	4.87448e-25
Hmga1	2.69408e-26	0.423267	0.237	0.1	4.63356e-22
Marcks	6.63398e-10	0.421096	0.74	0.668	1.14098e-05
Bcl10	1.78607e-24	0.420294	0.577	0.384	3.07187e-20
Tet2	3.57732e-19	0.41994	0.406	0.273	6.15264e-15
Skap2	6.65289e-17	0.418842	0.539	0.43	1.14423e-12
Tmcc1	1.42832e-15	0.418356	0.432	0.307	2.45656e-11
Rabgef1	3.30655e-21	0.416968	0.335	0.197	5.68693e-17
Sf3b1	1.04767e-27	0.41682	0.921	0.866	1.80189e-23
Smad7	1.72984e-15	0.413777	0.482	0.329	2.97515e-11
Itpkb	2.34073e-12	0.411331	0.478	0.357	4.02581e-08
Alcam	9.13468e-16	0.411031	0.322	0.174	1.57107e-11
Gda	1.23453e-10	0.409024	0.585	0.515	2.12327e-06
Id2	3.8323e-11	0.407249	0.373	0.319	6.59117e-07
Ddx3x	2.72831e-17	0.406859	0.818	0.794	4.69241e-13
Sbno1	4.6582e-17	0.405509	0.598	0.525	8.01163e-13
Atp6v1g1	7.88786e-31	0.40516	0.818	0.766	1.35663e-26
Ucp2	1.02967e-16	0.404997	0.612	0.42	1.77092e-12
Il10rb	5.01972e-17	0.402438	0.455	0.302	8.63342e-13
Nedd9	2.59066e-20	0.401768	0.355	0.214	4.45567e-16
Atf4	1.08984e-22	0.399612	0.684	0.642	1.87441e-18
Bst1	1.38101e-18	0.398579	0.382	0.2	2.3752e-14
Dok3	2.83258e-26	0.397613	0.283	0.113	4.87176e-22
Hspb7	9.78714e-12	0.397225	0.143	0.124	1.68329e-07
Cap1	1.0179e-17	0.396257	0.67	0.537	1.75069e-13
Klhl24	1.31993e-13	0.39565	0.415	0.317	2.27014e-09
I830077J02Rik	6.39003e-26	0.394101	0.21	0.061	1.09902e-21
Nos2	2.66303e-28	0.392772	0.122	0.015	4.58014e-24
Med21	1.33055e-16	0.392489	0.359	0.334	2.28841e-12
Smim3	3.07939e-26	0.39242	0.279	0.112	5.29624e-22
Dgat1	4.22121e-15	0.391938	0.259	0.152	7.26006e-11
Rassf5	4.25733e-20	0.39166	0.355	0.198	7.32218e-16
Snhg6	1.02127e-26	0.390859	0.303	0.281	1.75647e-22
Por	4.57857e-16	0.390109	0.569	0.418	7.87469e-12
St3gal6	1.36417e-16	0.388764	0.229	0.138	2.34624e-12
Nsd3	3.07236e-14	0.388077	0.634	0.534	5.28415e-10
Hipk1	4.17187e-17	0.386561	0.579	0.447	7.17521e-13
Rnf11	2.96459e-19	0.385351	0.484	0.341	5.0988e-15
Plp2	2.37984e-16	0.383415	0.519	0.421	4.09309e-12
Sema4d	3.03881e-16	0.382491	0.278	0.147	5.22645e-12
Atg3	3.3239e-19	0.381663	0.495	0.39	5.71678e-15
5830428M24Rik	1.37277e-24	0.37984	0.199	0.055	2.36103e-20
Atp6v1e1	7.07138e-16	0.377972	0.671	0.567	1.21621e-11
Maff	1.03218e-24	0.377689	0.342	0.157	1.77524e-20
Midn	1.80895e-15	0.372676	0.498	0.383	3.11122e-11
Alox5	6.91885e-30	0.37209	0.222	0.055	1.18997e-25
Mboat7	7.94798e-26	0.371926	0.283	0.163	1.36697e-21
Runx1	1.05249e-16	0.371561	0.475	0.3	1.81018e-12
Ptbp3	1.26623e-16	0.371134	0.808	0.667	2.17779e-12
Rbms1	3.75678e-19	0.370892	0.867	0.826	6.46128e-15
Pfn1	3.52456e-20	0.368504	0.986	0.981	6.0619e-16
Sbno2	3.10755e-16	0.368448	0.615	0.469	5.34468e-12
Chd2	6.01631e-13	0.368365	0.504	0.385	1.03474e-08
Sh3bgrl3	1.76199e-08	0.36788	0.828	0.815	0.000303045
Ripor2	2.47022e-10	0.367202	0.338	0.222	4.24852e-06
1600014C10Rik	3.72551e-26	0.366351	0.253	0.115	6.4075e-22
Rassf1	4.59821e-19	0.366047	0.419	0.32	7.90846e-15
Cotl1	1.05016e-13	0.365963	0.598	0.427	1.80617e-09
4930581F22Rik	2.49283e-26	0.365916	0.246	0.08	4.28742e-22
Ptpn6	2.68432e-11	0.365835	0.461	0.311	4.61677e-07
Cks2	2.02547e-12	0.365627	0.255	0.135	3.4836e-08
Baz2b	1.853e-22	0.365378	0.474	0.424	3.18697e-18
Gpat3	1.0161e-26	0.36521	0.213	0.059	1.74759e-22
Zfand5	1.79303e-12	0.363264	0.741	0.65	3.08384e-08
Treml2	1.44256e-17	0.363051	0.303	0.152	2.48106e-13
Rara	3.40696e-18	0.362743	0.388	0.25	5.85964e-14
Grb2	3.69696e-16	0.360656	0.665	0.502	6.35841e-12
Ep300	1.49525e-17	0.360646	0.559	0.466	2.57168e-13
Ncl	2.53794e-18	0.358721	0.83	0.921	4.365e-14
Irf2	3.87733e-13	0.357716	0.627	0.495	6.66862e-09
Hif1a	1.29505e-12	0.355889	0.694	0.613	2.22735e-08
Arhgap30	1.54133e-13	0.355829	0.484	0.317	2.65093e-09
Slc16a6	3.62459e-15	0.354834	0.308	0.161	6.23394e-11
Tbc1d23	1.05164e-17	0.351597	0.349	0.23	1.80871e-13
Tmbim6	2.77211e-19	0.350763	0.94	0.895	4.76776e-15
Ptprc	5.68333e-19	0.350746	0.652	0.447	9.77475e-15
Tax1bp1	1.40854e-18	0.350352	0.878	0.869	2.42254e-14
Ubc	7.8686e-12	0.349791	0.964	0.982	1.35332e-07
Mir142hg	8.27135e-19	0.349576	0.269	0.121	1.42259e-14
Slc9a3r1	1.60144e-17	0.347907	0.339	0.201	2.75432e-13
Vav1	5.80334e-17	0.34721	0.336	0.209	9.98116e-13
Nufip2	7.45601e-16	0.347042	0.617	0.531	1.28236e-11
Kpna4	1.94385e-17	0.346327	0.731	0.589	3.34322e-13
Ptpn12	3.72087e-18	0.345777	0.498	0.335	6.39953e-14
Itgal	4.65542e-16	0.345317	0.299	0.146	8.00687e-12
Mdm2	5.114e-13	0.344612	0.436	0.284	8.79556e-09
Cmtm6	5.17143e-18	0.343799	0.416	0.343	8.89434e-14
Atp11b	7.90123e-14	0.343055	0.411	0.285	1.35893e-09
Notch1	4.11254e-12	0.342462	0.395	0.26	7.07316e-08
Ubald2	2.93467e-15	0.342431	0.408	0.291	5.04735e-11
Pakap.1	1.97278e-17	0.341922	0.296	0.354	3.39298e-13
Cd101	3.62395e-36	0.341565	0.165	0.019	6.23283e-32
Cux1	3.85476e-13	0.341136	0.577	0.467	6.62979e-09
Atp6v0b	1.03128e-16	0.340676	0.818	0.73	1.7737e-12
Fosl1	5.71935e-36	0.339981	0.163	0.018	9.8367e-32
Ier2	5.00107e-12	0.339149	0.831	0.774	8.60135e-08
Pgd	2.65786e-15	0.338578	0.481	0.355	4.57126e-11
C5ar2	1.3126e-21	0.336958	0.213	0.073	2.25755e-17
Fermt2	1.32148e-24	0.336436	0.285	0.39	2.27281e-20
Flot1	2.56898e-19	0.336395	0.431	0.362	4.41839e-15
Gse1	3.82752e-23	0.334451	0.232	0.101	6.58294e-19
Ptk2b	1.15151e-14	0.331486	0.296	0.166	1.98049e-10
Crlf2	3.00437e-17	0.331347	0.402	0.251	5.16722e-13
Ddx6	1.55972e-16	0.33075	0.77	0.782	2.68255e-12
Csnk1e	6.96888e-18	0.330441	0.426	0.292	1.19858e-13
Orai1	1.35479e-14	0.330436	0.402	0.268	2.33011e-10
Pira2	1.83923e-16	0.329933	0.278	0.128	3.16329e-12
Etf1	3.48999e-17	0.329913	0.691	0.555	6.00243e-13
Cd37	1.6595e-17	0.329776	0.426	0.242	2.85418e-13
Lcp2	1.29155e-11	0.326745	0.383	0.243	2.22134e-07
Rnd1	6.84855e-20	0.326699	0.159	0.049	1.17788e-15
Rap1b	6.84215e-16	0.323675	0.86	0.761	1.17678e-11
Rbm25	7.55473e-14	0.320976	0.821	0.764	1.29934e-09
Ppp1r3d	2.13735e-20	0.320647	0.175	0.054	3.67602e-16
Ptpre	1.53219e-09	0.32049	0.376	0.256	2.63521e-05
Tra2a	5.76296e-12	0.320121	0.748	0.728	9.91172e-08
Mapkapk2	1.10606e-12	0.319528	0.494	0.387	1.90231e-08
Ago2	4.07291e-15	0.31916	0.569	0.455	7.005e-11
P2ry13	1.64923e-26	0.319124	0.162	0.031	2.83651e-22
Tlr4	6.18205e-14	0.318179	0.306	0.179	1.06325e-09
Slc2a6	1.95001e-21	0.31706	0.19	0.059	3.35381e-17
Arf6	2.10504e-17	0.316993	0.471	0.352	3.62045e-13
Heca	5.21634e-16	0.316522	0.328	0.24	8.97159e-12
Rbm47	6.38888e-12	0.316289	0.298	0.171	1.09882e-07
Ddit4	8.69167e-10	0.316165	0.23	0.131	1.49488e-05
Cd80	5.77219e-11	0.315936	0.217	0.111	9.92759e-07
Ccpg1	2.91887e-18	0.31589	0.348	0.329	5.02017e-14
Sun2	9.50663e-17	0.315838	0.316	0.21	1.63504e-12
Fam32a	1.37193e-21	0.315618	0.438	0.358	2.35958e-17
Nek6	1.08951e-19	0.315393	0.273	0.162	1.87385e-15
Prkcd	3.66346e-11	0.315143	0.491	0.363	6.30078e-07
Pnpla2	4.65903e-15	0.31505	0.381	0.228	8.01307e-11
Lilra6	4.86131e-14	0.314399	0.202	0.089	8.36097e-10
Arpc1b	3.50324e-13	0.314281	0.977	0.958	6.02522e-09
Xylt1	5.91022e-14	0.313438	0.272	0.157	1.0165e-09
1110002J07Rik	2.46252e-08	0.313127	0.054	0.017	0.000423529
Trim30a	1.96824e-08	0.312862	0.471	0.367	0.000338517
Pi15	7.36849e-11	0.312676	0.155	0.231	1.26731e-06
Eif2s2	3.85686e-46	0.312668	0.718	0.884	6.63341e-42
Osbpl9	1.01636e-12	0.311269	0.515	0.432	1.74803e-08
1600010M07Rik	1.92008e-24	0.311219	0.173	0.04	3.30234e-20
Grk2	1.79039e-12	0.311095	0.561	0.407	3.0793e-08
Fam162a	6.27611e-18	0.310585	0.355	0.385	1.07943e-13
Trem3	3.64628e-20	0.310477	0.2	0.065	6.27124e-16
F5	2.03464e-10	0.310393	0.099	0.033	3.49937e-06
Rel	1.19638e-12	0.310174	0.481	0.318	2.05765e-08
B430306N03Rik	2.05147e-14	0.310028	0.226	0.104	3.52832e-10
Arpc5	8.10938e-16	0.30972	0.873	0.766	1.39473e-11
Tagln2	4.75903e-14	0.308378	0.735	0.803	8.18505e-10
Gm15832	1.48373e-33	0.307705	0.185	0.03	2.55187e-29
Dedd2	1.90842e-22	0.307137	0.186	0.054	3.28229e-18
Morrbid	2.20193e-17	0.307125	0.219	0.086	3.7871e-13
Bcl2a1a	1.23743e-11	0.305665	0.136	0.05	2.12826e-07
Sat1	1.10362e-09	0.305658	0.788	0.702	1.89812e-05
Rgs16	3.35731e-09	0.304661	0.073	0.028	5.77424e-05
Rnh1	3.7083e-12	0.304305	0.565	0.534	6.3779e-08
Mef2a	5.71988e-09	0.303196	0.619	0.553	9.83762e-05
Sh3glb1	3.97363e-22	0.302462	0.891	0.896	6.83425e-18
Nfat5	5.30956e-11	0.302407	0.492	0.437	9.13192e-07
Amn1	5.67667e-13	0.302314	0.243	0.16	9.7633e-09
Notch2	8.00847e-15	0.301909	0.379	0.261	1.37738e-10
Rasgrp4	4.49262e-14	0.301445	0.268	0.14	7.72686e-10
Son	5.44453e-18	0.301223	0.953	0.953	9.36405e-14
Angpt2	1.33133e-10	0.301194	0.09	0.111	2.28975e-06
D1Ertd622e	1.2083e-11	0.300495	0.336	0.22	2.07816e-07
Gm26740	4.63929e-10	0.300208	0.381	0.25	7.97912e-06
Mxi1	1.34165e-15	0.299589	0.246	0.173	2.30751e-11
Sephs2	3.64431e-19	0.298914	0.227	0.103	6.26784e-15
Atp2b1	4.65753e-08	0.298477	0.742	0.733	0.000801049
Kdm2a	2.13882e-13	0.298043	0.538	0.468	3.67856e-09
Crk	3.36954e-13	0.297877	0.569	0.458	5.79527e-09
Adrb2	1.50612e-11	0.297818	0.247	0.135	2.59038e-07
Fam129b	4.95715e-16	0.297364	0.298	0.206	8.52581e-12
Tnfrsf1a	1.16476e-12	0.296737	0.635	0.56	2.00327e-08
Pgs1	1.45587e-16	0.296583	0.375	0.221	2.50395e-12
Klhdc4	1.43453e-16	0.296203	0.229	0.15	2.46725e-12
Rtn4	1.46811e-15	0.295475	0.791	0.797	2.525e-11
4732465J04Rik	4.52791e-34	0.295439	0.139	0.012	7.78755e-30
4833438C02Rik	3.31129e-18	0.29524	0.177	0.061	5.69508e-14
Cyba	2.01427e-08	0.294714	0.795	0.806	0.000346434
Cers6	1.67181e-09	0.294192	0.316	0.208	2.87535e-05
Coq10b	5.07586e-11	0.293739	0.546	0.418	8.72997e-07
Fndc3a	4.24838e-13	0.293443	0.423	0.381	7.30679e-09
Klf3	1.30675e-10	0.292659	0.522	0.485	2.24747e-06
Rnf19b	2.38442e-11	0.292186	0.302	0.183	4.10097e-07
Sde2	9.46498e-14	0.29097	0.418	0.287	1.62788e-09
Supt4a	1.48039e-12	0.290287	0.499	0.397	2.54612e-08
Prnp	8.0485e-11	0.289796	0.408	0.356	1.38426e-06
Kmt2e	5.32732e-13	0.289693	0.724	0.676	9.16246e-09
Ccnl2	1.19726e-12	0.289684	0.591	0.511	2.05916e-08
E030030I06Rik	2.08373e-22	0.289418	0.159	0.041	3.5838e-18
Bnip3l	3.81458e-09	0.288191	0.598	0.537	6.56069e-05
Gna13	1.03542e-10	0.287815	0.478	0.358	1.78081e-06
Gripap1	7.58634e-13	0.286401	0.359	0.268	1.30478e-08
Ube2i	9.74471e-15	0.286177	0.69	0.587	1.67599e-10
Mt4	8.45815e-09	0.284925	0.043	0.007	0.000145472
Med7	1.1556e-18	0.284643	0.293	0.146	1.98752e-14
Fes	1.31229e-11	0.284625	0.308	0.19	2.257e-07
Sfxn5	1.4355e-20	0.284531	0.202	0.067	2.46891e-16
Tnrc18	7.9151e-17	0.284169	0.478	0.436	1.36132e-12
Lnpep	4.62374e-11	0.283889	0.697	0.662	7.95237e-07
Ccdc88b	6.3652e-18	0.283882	0.225	0.097	1.09475e-13
Rab31	2.75277e-13	0.283629	0.34	0.2	4.73449e-09
Git2	4.85905e-10	0.283011	0.446	0.395	8.35708e-06
Rcsd1	6.46532e-10	0.282989	0.338	0.222	1.11197e-05
Ube2b	1.16107e-14	0.282869	0.73	0.668	1.99692e-10
Rybp	2.95568e-15	0.282577	0.315	0.219	5.08348e-11
Pik3ap1	4.03097e-09	0.28248	0.298	0.191	6.93287e-05
Myl12a	5.46861e-13	0.282298	0.813	0.832	9.40546e-09
Nup98	1.29592e-10	0.28129	0.498	0.436	2.22886e-06
Zfp131	4.09744e-13	0.280622	0.371	0.29	7.04718e-09
Pold4	6.61291e-14	0.280359	0.405	0.319	1.13735e-09
Gsap	3.6895e-14	0.279723	0.229	0.11	6.34558e-10
Fam122a	3.74762e-14	0.278943	0.259	0.146	6.44553e-10
Eif1a	3.41525e-19	0.278677	0.509	0.503	5.87389e-15
Adssl1	5.68198e-12	0.278591	0.227	0.118	9.77244e-08
Arid3a	6.35828e-14	0.276005	0.242	0.119	1.09356e-09
Il10ra	1.37706e-11	0.275986	0.292	0.163	2.36841e-07
Dhrs7	7.38855e-20	0.275943	0.34	0.34	1.27076e-15
Bcl3	2.0303e-13	0.275861	0.328	0.228	3.49191e-09
Vamp8	4.9499e-11	0.275222	0.644	0.599	8.51333e-07
Cpd	3.9525e-09	0.27518	0.363	0.322	6.7979e-05
Tmem154	9.75622e-17	0.274825	0.192	0.071	1.67797e-12
Ubash3b	7.55762e-10	0.274809	0.285	0.17	1.29983e-05
Arrdc4	3.1888e-13	0.274758	0.258	0.145	5.48442e-09
Gnai2	1.76452e-09	0.274734	0.941	0.953	3.0348e-05
Fyb	1.00739e-16	0.274254	0.488	0.314	1.7326e-12
Rsrp1	3.20262e-11	0.273656	0.87	0.881	5.50819e-07
Bach1	5.01364e-09	0.27352	0.509	0.389	8.62296e-05
Entpd3	4.43577e-29	0.273002	0.114	0.009	7.62908e-25
Blcap	6.92886e-19	0.272806	0.23	0.097	1.19169e-14
Irf2bp2	4.89963e-10	0.272064	0.595	0.576	8.42688e-06
Snhg1	4.76228e-08	0.2718	0.34	0.319	0.000819065
Fam104a	4.37084e-15	0.271242	0.572	0.473	7.51741e-11
Sin3b	4.59776e-14	0.271109	0.541	0.408	7.90768e-10
Usp3	1.28661e-12	0.270813	0.362	0.261	2.21284e-08
Gng12	3.45696e-11	0.270737	0.558	0.474	5.94563e-07
Osgin1	2.36044e-19	0.2706	0.123	0.026	4.05973e-15
Lrrc32	2.7915e-08	0.270169	0.192	0.191	0.00048011
Cep83	1.00814e-12	0.269914	0.308	0.239	1.7339e-08
Dazap2	7.37859e-09	0.269558	0.661	0.562	0.000126904
Hcls1	2.63672e-09	0.268855	0.466	0.328	4.5349e-05
Zfp608	1.82331e-08	0.268794	0.279	0.196	0.00031359
Sik1	2.59814e-09	0.268119	0.505	0.387	4.46855e-05
Capn1	2.98117e-14	0.267847	0.33	0.264	5.12731e-10
Med13l	1.71721e-13	0.267829	0.498	0.447	2.95343e-09
Erbin	1.41312e-11	0.267492	0.485	0.418	2.43043e-07
Zfand3	1.73359e-19	0.266925	0.422	0.351	2.98161e-15
Arhgap25	1.52872e-14	0.266819	0.246	0.117	2.62925e-10
Sgms2	2.2322e-13	0.266687	0.182	0.089	3.83916e-09
Gm48302	2.21743e-13	0.266316	0.222	0.105	3.81376e-09
Clic4	4.41835e-19	0.266041	0.472	0.602	7.59913e-15
Tbc1d14	2.47635e-11	0.26603	0.295	0.187	4.25907e-07
Nr4a1	4.91857e-11	0.266001	0.672	0.724	8.45944e-07
Srsf5	2.54302e-10	0.265643	0.897	0.84	4.37373e-06
Msl1	1.68404e-14	0.265532	0.455	0.387	2.89638e-10
Tsc22d2	1.78067e-10	0.265398	0.402	0.353	3.06258e-06
Rab44	2.6034e-29	0.265146	0.143	0.018	4.47758e-25
Map2k4	1.86948e-13	0.264704	0.318	0.205	3.21532e-09
Chst11	7.18266e-14	0.263186	0.21	0.098	1.23535e-09
Icosl	2.56711e-13	0.262891	0.17	0.085	4.41517e-09
Abr	1.80425e-10	0.262665	0.3	0.203	3.10314e-06
Atf1	1.83321e-13	0.262316	0.416	0.305	3.15294e-09
Klra2	1.16451e-13	0.262285	0.209	0.089	2.00284e-09
Pram1	1.26654e-21	0.262114	0.155	0.036	2.17833e-17
Pnpla7	2.06351e-13	0.261985	0.21	0.115	3.54903e-09
Suco	6.02117e-12	0.261699	0.34	0.276	1.03558e-07
Dennd1c	4.65319e-11	0.261138	0.28	0.158	8.00302e-07
Sgms1	1.22799e-08	0.260648	0.389	0.301	0.000211202
Mafg	1.05716e-08	0.259587	0.443	0.329	0.000181821
Mark2	4.13542e-13	0.259268	0.421	0.358	7.11251e-09
Tbl1xr1	9.89289e-14	0.258991	0.385	0.324	1.70148e-09
Ankrd11	1.42822e-08	0.258057	0.73	0.693	0.00024564
Spidr	5.54023e-09	0.25785	0.182	0.14	9.52864e-05
Mmp25	6.27719e-21	0.257699	0.107	0.016	1.07961e-16
Stk4	2.17214e-08	0.257657	0.436	0.323	0.000373587
Cebpz	1.9739e-08	0.256988	0.551	0.475	0.000339492
Sesn2	2.98958e-16	0.256896	0.199	0.078	5.14177e-12
Gm28809	1.35145e-28	0.256868	0.139	0.018	2.32437e-24
Pag1	3.83599e-10	0.25673	0.296	0.18	6.59752e-06
Ngf	2.7054e-08	0.256277	0.096	0.067	0.000465302
Cdkn2d	6.46808e-10	0.255941	0.3	0.2	1.11245e-05
Pilrb2	4.5628e-16	0.25567	0.175	0.064	7.84756e-12
Arf2	8.658e-09	0.255075	0.273	0.231	0.000148909
Nop58	1.94801e-19	0.25451	0.413	0.431	3.35039e-15
Arl11	2.52971e-18	0.254418	0.163	0.055	4.35085e-14
Pdlim7	4.47637e-08	0.254018	0.461	0.346	0.000769891
Map4k4	4.18303e-08	0.253909	0.712	0.715	0.000719439
Tpt1	4.17033e-09	0.253847	0.999	0.999	7.17255e-05
Oaf	2.38345e-09	0.253477	0.175	0.188	4.0993e-05
Eif5a	2.4427e-15	0.253099	0.837	0.916	4.20119e-11
Rffl	8.1039e-21	0.25265	0.19	0.067	1.39379e-16
Lbr	4.95374e-08	0.251711	0.433	0.384	0.000851994
Mrgpra2b	1.63337e-23	0.251671	0.109	0.012	2.80923e-19
Nfkb2	2.78992e-09	0.251298	0.382	0.296	4.79838e-05
Papss2	1.66546e-17	-0.250045	0.069	0.2	2.86442e-13
Arl6ip1	2.17823e-12	-0.250094	0.542	0.699	3.74634e-08
Tjp1	5.32882e-08	-0.250128	0.14	0.243	0.000916503
Bcap31	7.38098e-18	-0.250682	0.428	0.626	1.26945e-13
Kcnj8	4.90595e-17	-0.250765	0.019	0.116	8.43774e-13
Sec24d	3.67377e-12	-0.250842	0.189	0.318	6.31851e-08
Col4a2	1.63985e-23	-0.251173	0.278	0.485	2.82039e-19
Trerf1	7.56572e-22	-0.251189	0.04	0.179	1.30123e-17
Mrps24	3.62518e-15	-0.251218	0.405	0.588	6.23496e-11
Adcy5	2.72606e-10	-0.251396	0.06	0.134	4.68856e-06
Pigk	6.0358e-18	-0.251525	0.123	0.284	1.0381e-13
Churc1	2.67801e-12	-0.251763	0.222	0.37	4.60591e-08
Ghr	1.85302e-13	-0.251849	0.054	0.159	3.18701e-09
Bmpr2	3.31935e-09	-0.252046	0.286	0.419	5.70895e-05
Ctnnd1	2.85615e-12	-0.252178	0.187	0.33	4.91229e-08
Asph	3.65677e-15	-0.252619	0.207	0.375	6.28928e-11
Rin2	8.4429e-12	-0.253096	0.136	0.265	1.45209e-07
Agpat3	4.15701e-13	-0.253341	0.226	0.378	7.14964e-09
Rapgef5	2.91837e-11	-0.253652	0.046	0.129	5.0193e-07
Tubb2a	2.50033e-23	-0.253807	0.249	0.468	4.30032e-19
Lgals9	4.74559e-12	-0.254549	0.288	0.445	8.16194e-08
Prpf8	1.93513e-13	-0.254568	0.278	0.435	3.32823e-09
Mrpl14	1.30404e-10	-0.254653	0.29	0.423	2.24282e-06
Plod3	2.60846e-13	-0.254833	0.247	0.407	4.48629e-09
Pnn	3.73729e-14	-0.255046	0.378	0.554	6.42776e-10
Dmxl1	2.05037e-08	-0.255503	0.273	0.395	0.000352643
Mrps14	1.46373e-14	-0.255786	0.373	0.549	2.51746e-10
Esr1	1.39189e-21	-0.255956	0.026	0.146	2.39392e-17
Cav2	1.1234e-08	-0.256176	0.117	0.219	0.000193214
Rpl14	3.23239e-39	-0.256383	0.863	0.988	5.55939e-35
Ssr4	3.26416e-23	-0.256457	0.605	0.808	5.61403e-19
Cdc42bpa	4.9369e-10	-0.256865	0.175	0.293	8.49098e-06
Rps23	7.26688e-32	-0.257048	0.937	0.995	1.24983e-27
Parm1	4.01012e-12	-0.257171	0.044	0.133	6.897e-08
Bmyc	1.99456e-17	-0.257285	0.087	0.234	3.43045e-13
B230219D22Rik	3.84122e-13	-0.257294	0.416	0.584	6.60651e-09
Ndrg2	9.10746e-13	-0.257397	0.122	0.253	1.56639e-08
Ogdh	2.95009e-14	-0.257547	0.313	0.486	5.07386e-10
Zfp260	4.27444e-16	-0.257564	0.149	0.307	7.35161e-12
Chd9	8.26899e-14	-0.257841	0.235	0.397	1.42218e-09
Prkcsh	5.87483e-13	-0.25804	0.259	0.409	1.01041e-08
Uqcr10	9.41707e-16	-0.258074	0.635	0.8	1.61964e-11
Smarcc2	2.38192e-17	-0.258087	0.229	0.414	4.09666e-13
Adamts15	1.73091e-24	-0.25835	0.031	0.171	2.977e-20
S100a4	1.6e-24	-0.258476	0.225	0.42	2.75184e-20
C1qtnf6	9.80626e-20	-0.258725	0.052	0.188	1.68658e-15
Vim	1.34309e-31	-0.258765	0.811	0.961	2.30997e-27
Pja2	5.73835e-10	-0.258984	0.279	0.411	9.86938e-06
Sdha	1.02947e-13	-0.258988	0.352	0.521	1.77058e-09
Ism1	3.09995e-15	-0.259288	0.036	0.141	5.3316e-11
Ergic1	1.5669e-11	-0.25951	0.197	0.336	2.6949e-07
Rps27a	6.52119e-22	-0.259652	0.964	0.996	1.12158e-17
Arhgap6	6.98653e-20	-0.260294	0.05	0.185	1.20161e-15
Arhgap29	1.56375e-10	-0.260991	0.139	0.261	2.6895e-06
Copa	4.28588e-17	-0.261091	0.489	0.681	7.37129e-13
Ryk	1.16319e-10	-0.261408	0.213	0.348	2.00056e-06
Hacd1	1.06488e-08	-0.261487	0.144	0.231	0.000183148
Abca8b	7.1078e-12	-0.261614	0.016	0.084	1.22247e-07
Rpl10	6.62696e-17	-0.261812	0.948	0.985	1.13977e-12
Fam114a1	3.19739e-11	-0.262354	0.216	0.33	5.49919e-07
Ptov1	7.75934e-16	-0.262355	0.186	0.353	1.33453e-11
Gna11	5.53527e-12	-0.262402	0.223	0.364	9.52011e-08
Dnmt1	1.63846e-13	-0.262411	0.129	0.265	2.81799e-09
Gkap1	2.95315e-15	-0.262437	0.143	0.293	5.07913e-11
Ciita	4.0511e-12	-0.262825	0.014	0.083	6.96749e-08
Reep5	1.02615e-12	-0.262987	0.662	0.804	1.76488e-08
Wdr83os	7.62033e-19	-0.26325	0.369	0.574	1.31062e-14
Nkd1	5.48232e-19	-0.263577	0.03	0.145	9.42905e-15
Xpo1	1.1188e-11	-0.263953	0.283	0.428	1.92423e-07
Polr2m	1.57727e-14	-0.264149	0.266	0.435	2.71275e-10
Meis1	1.38161e-20	-0.264188	0.046	0.183	2.37623e-16
Slc4a4	9.17567e-10	-0.26419	0.053	0.139	1.57812e-05
Vit	3.64852e-25	-0.264217	0.009	0.122	6.27509e-21
Nacc2	4.55584e-17	-0.264484	0.09	0.223	7.83559e-13
Boc	2.03625e-25	-0.264609	0.023	0.16	3.50215e-21
Abhd12	5.23925e-13	-0.264757	0.117	0.237	9.01099e-09
Timm13	5.37771e-33	-0.264789	0.455	0.717	9.24913e-29
Klhl9	3.13919e-15	-0.265167	0.21	0.376	5.39909e-11
mt-Nd6	4.13695e-12	-0.265726	0.156	0.29	7.11514e-08
Kank1	5.57658e-17	-0.26591	0.049	0.167	9.59115e-13
Dmac1	3.5461e-13	-0.266024	0.15	0.284	6.09893e-09
Sptssa	4.9948e-17	-0.26631	0.202	0.38	8.59056e-13
Vcp	1.63337e-30	-0.266758	0.66	0.874	2.80923e-26
Ldb3	1.18637e-16	-0.267089	0.016	0.106	2.04043e-12
Fgd5	2.79723e-14	-0.267301	0.034	0.129	4.81095e-10
Gm17167	7.57247e-12	-0.267838	0.033	0.118	1.30239e-07
Abca9	9.39808e-19	-0.268222	0.043	0.164	1.61638e-14
Fxyd6	4.2111e-14	-0.268518	0.03	0.125	7.24267e-10
Bace2	2.46518e-20	-0.268622	0.02	0.131	4.23985e-16
Cox16	3.09218e-14	-0.268625	0.292	0.46	5.31823e-10
Top2b	4.35103e-20	-0.269498	0.416	0.628	7.48334e-16
Ndufb6	1.34625e-17	-0.269908	0.355	0.553	2.31542e-13
Gns	1.99449e-13	-0.270052	0.279	0.445	3.43032e-09
Meox2	6.65668e-16	-0.270448	0.039	0.149	1.14488e-11
Epb41l2	2.14837e-12	-0.270908	0.373	0.538	3.69498e-08
Prkg1	4.04562e-14	-0.271169	0.044	0.141	6.95806e-10
Pde5a	2.18235e-18	-0.271318	0.052	0.183	3.75343e-14
Camk2d	3.70344e-17	-0.27137	0.372	0.566	6.36954e-13
Folr2	2.97303e-08	-0.272051	0.027	0.089	0.000511331
Sgce	3.36658e-22	-0.272177	0.069	0.227	5.79018e-18
Eif4a2	1.83377e-21	-0.272183	0.551	0.757	3.1539e-17
Capns1	4.42868e-19	-0.272514	0.621	0.802	7.61689e-15
H2afy	2.8597e-12	-0.272699	0.521	0.678	4.9184e-08
Dnajc10	8.29205e-14	-0.272874	0.249	0.403	1.42615e-09
Pigp	4.23943e-21	-0.272981	0.104	0.277	7.29139e-17
Dad1	4.65949e-25	-0.273479	0.665	0.862	8.01385e-21
Esyt1	4.61973e-14	-0.273524	0.246	0.41	7.94548e-10
Dhx9	2.91622e-14	-0.273864	0.316	0.49	5.01561e-10
Scn1b	4.57559e-22	-0.274021	0.066	0.224	7.86956e-18
Fzd1	5.10601e-16	-0.274285	0.063	0.185	8.78182e-12
Ak3	1.38432e-21	-0.274519	0.083	0.245	2.38089e-17
Cfp	7.6182e-16	-0.275113	0.279	0.237	1.31025e-11
Naalad2	7.45715e-22	-0.275423	0.033	0.165	1.28256e-17
Sdhc	1.95485e-14	-0.275909	0.252	0.413	3.36215e-10
Rrm1	6.37234e-12	-0.275993	0.094	0.205	1.09598e-07
Ccnd2	7.14386e-09	-0.276029	0.395	0.532	0.000122867
Lgalsl	7.97376e-14	-0.276067	0.156	0.304	1.37141e-09
Rgs7bp	1.5146e-18	-0.276097	0.021	0.128	2.60497e-14
Ptgis	2.91295e-14	-0.276205	0.092	0.207	5.00998e-10
Hadh	4.61659e-25	-0.276401	0.074	0.252	7.94007e-21
2900026A02Rik	1.68e-09	-0.276441	0.094	0.189	2.88943e-05
Paics	5.22273e-14	-0.276493	0.24	0.403	8.98258e-10
Bok	5.03887e-15	-0.276739	0.083	0.213	8.66636e-11
2310022B05Rik	7.05223e-10	-0.276963	0.139	0.226	1.21291e-05
Wfdc1	7.98794e-27	-0.277072	0.007	0.124	1.37385e-22
Dynlt3	2.96757e-15	-0.27714	0.226	0.39	5.10393e-11
Parva	3.24524e-19	-0.277342	0.2	0.389	5.58149e-15
Tek	7.76524e-14	-0.277396	0.021	0.101	1.33554e-09
Oaz1	5.18097e-17	-0.277481	0.963	0.99	8.91076e-13
Banf1	2.70062e-20	-0.2776	0.365	0.577	4.6448e-16
Gm10115	4.37287e-17	-0.277804	0.037	0.148	7.52091e-13
Hoxc8	1.20035e-17	-0.278001	0.063	0.188	2.06448e-13
Fyn	5.80091e-13	-0.278347	0.157	0.298	9.97699e-09
Eef1g	1.11722e-56	-0.27835	0.675	0.939	1.92151e-52
Eef1a1	1.79371e-28	-0.278427	0.99	0.999	3.085e-24
Idh2	1.49457e-18	-0.278795	0.137	0.307	2.57051e-14
Gbp7	3.24214e-09	-0.278814	0.165	0.281	5.57616e-05
Atp5b	1.55145e-25	-0.279135	0.78	0.933	2.66834e-21
Clu	2.82854e-09	-0.279165	0.094	0.195	4.86481e-05
Mfsd1	2.94656e-10	-0.279275	0.186	0.31	5.0678e-06
Hdlbp	8.46882e-17	-0.279445	0.631	0.801	1.45655e-12
Crim1	1.31692e-08	-0.279743	0.157	0.27	0.000226497
Smc1a	8.87089e-19	-0.279882	0.452	0.655	1.5257e-14
Pkd1	1.63059e-15	-0.280371	0.14	0.287	2.80446e-11
Atp5mpl	1.68572e-22	-0.280667	0.73	0.896	2.89928e-18
Tep1	3.41888e-23	-0.280808	0.079	0.25	5.88014e-19
Nap1l1	1.72523e-39	-0.281001	0.575	0.837	2.96722e-35
Nono	4.15615e-16	-0.281097	0.361	0.546	7.14816e-12
Rplp2	1.55642e-20	-0.281289	0.974	0.998	2.67688e-16
Sult5a1	8.8799e-16	-0.281341	0.037	0.14	1.52725e-11
Trim35	5.94235e-16	-0.281372	0.167	0.33	1.02203e-11
Cbx1	5.63763e-17	-0.281768	0.308	0.499	9.69616e-13
Parp1	3.32906e-12	-0.281808	0.192	0.332	5.72565e-08
Slc39a1	4.47114e-15	-0.282296	0.355	0.534	7.68991e-11
Cat	2.4793e-19	-0.28236	0.102	0.264	4.26415e-15
Fkbp4	1.87395e-16	-0.282557	0.275	0.459	3.22301e-12
Ndufa10	1.17602e-15	-0.283315	0.302	0.465	2.02263e-11
Mical3	1.7923e-14	-0.283447	0.099	0.223	3.08258e-10
Adh1	1.0485e-23	-0.283464	0.009	0.119	1.80331e-19
Gaa	2.66057e-22	-0.283987	0.084	0.25	4.57591e-18
Tapbp	1.77494e-11	-0.284091	0.426	0.577	3.05272e-07
Cox7a2	3.32123e-17	-0.284288	0.778	0.906	5.71218e-13
Selenof	3.67559e-29	-0.284343	0.578	0.81	6.32165e-25
Ndufs8	5.37315e-17	-0.284476	0.232	0.411	9.24128e-13
Zmynd8	5.73981e-16	-0.284731	0.215	0.389	9.8719e-12
Glo1	5.20211e-22	-0.284891	0.172	0.372	8.94711e-18
Selenoh	4.91135e-16	-0.28498	0.11	0.257	8.44704e-12
Ltbp3	8.58433e-21	-0.28504	0.076	0.232	1.47642e-16
Tomm7	3.39737e-18	-0.285252	0.767	0.902	5.84313e-14
Hspb2	4.60879e-12	-0.285364	0.09	0.2	7.92665e-08
Loxl2	1.09234e-11	-0.285504	0.146	0.278	1.87872e-07
Ppl	8.71296e-20	-0.285722	0.03	0.151	1.49854e-15
Dock9	3.1349e-09	-0.285723	0.067	0.153	5.39171e-05
Rfc1	1.63509e-13	-0.285866	0.242	0.391	2.81219e-09
Chchd1	6.84335e-16	-0.28628	0.346	0.532	1.17699e-11
Ndufv2	2.59742e-15	-0.286401	0.378	0.556	4.4673e-11
Clstn1	3.07726e-17	-0.286634	0.114	0.271	5.29258e-13
Lig1	2.04452e-11	-0.286842	0.067	0.163	3.51637e-07
Tm7sf3	1.16765e-18	-0.287007	0.099	0.255	2.00824e-14
Rpl5	6.17362e-42	-0.287918	0.821	0.981	1.0618e-37
Tcea3	7.18417e-29	-0.288137	0.023	0.171	1.23561e-24
Qpct	1.93615e-24	-0.288649	0.026	0.16	3.32999e-20
Aida	2.91062e-14	-0.288765	0.219	0.363	5.00597e-10
Serpinb9	1.18997e-18	-0.28878	0.041	0.166	2.04662e-14
B4galt6	7.02657e-10	-0.288797	0.106	0.191	1.2085e-05
Itsn1	5.24764e-12	-0.289023	0.106	0.224	9.02542e-08
Lsm4	2.81002e-18	-0.289053	0.356	0.558	4.83296e-14
Arhgap20	1.33785e-20	-0.289069	0.03	0.152	2.30097e-16
Nop10	3.28156e-28	-0.289235	0.439	0.687	5.64396e-24
Rpl6	2.1268e-39	-0.289825	0.918	0.998	3.65788e-35
Ddb1	3.36775e-20	-0.289845	0.34	0.553	5.7922e-16
Sult1e1	3.18216e-11	-0.290223	0	0.038	5.47299e-07
Scara3	4.50383e-21	-0.290651	0.039	0.172	7.74613e-17
Axl	6.05388e-14	-0.291227	0.236	0.395	1.04121e-09
Pcmtd1	2.51967e-11	-0.291432	0.262	0.4	4.33357e-07
Calm3	2.00037e-21	-0.291753	0.539	0.744	3.44043e-17
Sdf2l1	4.5869e-13	-0.291961	0.207	0.362	7.88901e-09
Aldh2	2.4485e-46	-0.292165	0.315	0.636	4.21118e-42
Prcp	1.77397e-13	-0.292316	0.133	0.264	3.05105e-09
Slc38a10	2.38898e-16	-0.29279	0.203	0.37	4.10881e-12
Msrb3	1.58624e-09	-0.29287	0.124	0.222	2.72818e-05
Bloc1s1	1.24451e-13	-0.293031	0.235	0.391	2.14043e-09
Tns2	1.08933e-18	-0.293194	0.093	0.246	1.87353e-14
Tmeff2	6.25454e-30	-0.293257	0.011	0.151	1.07572e-25
Tmem106a	5.82172e-12	-0.293971	0.094	0.211	1.00128e-07
Ndufab1	2.64957e-23	-0.294407	0.393	0.621	4.557e-19
2900097C17Rik	1.12433e-14	-0.294513	0.335	0.505	1.93374e-10
Lman1	3.06899e-22	-0.294757	0.313	0.531	5.27836e-18
Pomp	5.88124e-20	-0.294848	0.625	0.809	1.01151e-15
Tecr	3.19168e-16	-0.294989	0.227	0.404	5.48937e-12
Col16a1	6.01604e-19	-0.295202	0.056	0.193	1.0347e-14
Rpl10a	1.61471e-53	-0.295294	0.791	0.982	2.77714e-49
Eprs	2.13223e-32	-0.295537	0.408	0.666	3.66722e-28
Hypk	1.1748e-10	-0.295872	0.411	0.556	2.02053e-06
Smc2	7.31936e-13	-0.295951	0.083	0.196	1.25886e-08
Rtl8a	5.06512e-20	-0.296384	0.09	0.249	8.71151e-16
Ccdc85b	3.64669e-15	-0.296386	0.189	0.352	6.27195e-11
Rps11	1.5379e-32	-0.296668	0.934	0.995	2.64503e-28
Anapc11	1.11087e-12	-0.296831	0.319	0.477	1.91059e-08
Prkacb	4.11577e-15	-0.296898	0.206	0.372	7.07872e-11
Mpp1	3.79445e-09	-0.297371	0.217	0.324	6.52608e-05
Ptpra	1.33074e-16	-0.297523	0.31	0.494	2.28874e-12
Tcea1	5.40587e-25	-0.298081	0.511	0.738	9.29755e-21
Nnmt	2.17286e-15	-0.298348	0.082	0.214	3.7371e-11
Rtraf	1.11995e-30	-0.298469	0.403	0.664	1.9262e-26
Slc16a2	3.35774e-21	-0.298521	0.052	0.196	5.77498e-17
Hpf1	7.03738e-19	-0.298538	0.19	0.367	1.21036e-14
Ddx17	6.89578e-21	-0.298689	0.551	0.754	1.18601e-16
Rps6ka3	9.1384e-12	-0.298978	0.288	0.423	1.57171e-07
Fam120a	1.15727e-16	-0.299079	0.363	0.551	1.99039e-12
Coa3	3.61858e-15	-0.299222	0.29	0.461	6.22359e-11
Ptp4a2	3.97297e-21	-0.299318	0.691	0.864	6.83312e-17
Hoxc6	1.79204e-27	-0.299848	0.043	0.206	3.08213e-23
Ssr1	5.93792e-18	-0.299994	0.471	0.667	1.02126e-13
Cuta	2.97174e-19	-0.300248	0.266	0.466	5.1111e-15
Cyfip1	1.06291e-14	-0.300833	0.426	0.607	1.82809e-10
Rps27l	1.85255e-32	-0.300989	0.628	0.858	3.18619e-28
Ifi207	2.13816e-11	-0.301018	0.245	0.389	3.67742e-07
Tsn	7.56262e-18	-0.301051	0.385	0.582	1.3007e-13
Gas7	9.28486e-16	-0.301903	0.206	0.378	1.5969e-11
Tmem109	9.74189e-19	-0.301917	0.193	0.371	1.67551e-14
Tm9sf2	8.40481e-16	-0.302049	0.425	0.587	1.44554e-11
Mpc2	1.67379e-13	-0.302366	0.449	0.603	2.87875e-09
Sec61g	3.59075e-31	-0.303464	0.803	0.959	6.17573e-27
Matn2	1.40517e-08	-0.303726	0.067	0.153	0.000241675
St5	4.68321e-24	-0.30397	0.04	0.186	8.05465e-20
Shisa3	7.72719e-19	-0.304156	0.009	0.096	1.329e-14
Hip1	1.27883e-09	-0.304529	0.255	0.366	2.19946e-05
Smpd3	1.15339e-09	-0.305295	0.016	0.069	1.98372e-05
Kcnk3	1.63623e-11	-0.306109	0.031	0.107	2.81415e-07
Rpl32	1.99738e-41	-0.306129	0.904	0.996	3.4353e-37
Ntrk2	1.66768e-13	-0.306132	0.073	0.191	2.86824e-09
Il1r1	3.89112e-09	-0.306347	0.175	0.294	6.69234e-05
Pdzd2	1.11638e-08	-0.306541	0.066	0.148	0.000192006
Rps24	8.79681e-49	-0.306546	0.948	1	1.51296e-44
Nucks1	3.17986e-45	-0.306598	0.443	0.745	5.46905e-41
Tmcc3	7.22607e-11	-0.30663	0.083	0.18	1.24281e-06
Ebf2	7.4258e-16	-0.306685	0.043	0.153	1.27716e-11
Ndufs7	4.30597e-17	-0.306691	0.392	0.583	7.40583e-13
Deptor	2.69974e-19	-0.306702	0.076	0.226	4.64328e-15
Eva1b	3.12536e-17	-0.306735	0.137	0.281	5.37531e-13
Rpl28	1.69414e-28	-0.307308	0.946	0.992	2.91375e-24
Nfe2l1	1.17232e-16	-0.307314	0.419	0.61	2.01627e-12
Pcdh19	1.67607e-16	-0.307459	0.05	0.166	2.88268e-12
Nr1d1	1.25087e-21	-0.307844	0.054	0.203	2.15138e-17
Ctsk	7.10891e-14	-0.308685	0.077	0.196	1.22266e-09
Copb2	5.10006e-22	-0.308727	0.408	0.63	8.77158e-18
Ndufb9	1.9892e-16	-0.308789	0.637	0.796	3.42122e-12
Emc10	1.84304e-16	-0.309012	0.293	0.47	3.16985e-12
Carmn	5.16051e-08	-0.309163	0.059	0.128	0.000887556
Psd3	3.70721e-24	-0.309358	0.046	0.192	6.37603e-20
Plxdc2	5.97197e-15	-0.30937	0.077	0.205	1.02712e-10
Colgalt1	2.11504e-14	-0.309474	0.31	0.479	3.63765e-10
2022-09-11	5.75855e-16	-0.30951	0.31	0.496	9.90413e-12
Atpif1	9.36945e-21	-0.309581	0.496	0.705	1.61145e-16
Podn	7.4497e-24	-0.309601	0.036	0.174	1.28127e-19
Dynll2	3.38276e-18	-0.309652	0.18	0.356	5.818e-14
Rps3a1	7.90371e-30	-0.309682	0.944	0.994	1.35936e-25
Zcchc24	4.67314e-29	-0.309717	0.149	0.37	8.03733e-25
Smim10l1	2.6945e-20	-0.311279	0.175	0.358	4.63426e-16
Vps13c	2.10344e-18	-0.311499	0.17	0.342	3.61771e-14
Slc50a1	4.18796e-18	-0.311603	0.212	0.39	7.20287e-14
Rpl35a	2.97877e-23	-0.312004	0.979	0.998	5.12318e-19
Ndufs2	7.81731e-21	-0.312007	0.353	0.566	1.3445e-16
Ncoa7	5.15182e-21	-0.312171	0.133	0.31	8.86062e-17
Kdelr1	2.84637e-14	-0.312545	0.406	0.567	4.89548e-10
Scp2	4.08291e-24	-0.312995	0.509	0.733	7.02219e-20
Ank2	2.51835e-18	-0.313258	0.063	0.193	4.33132e-14
Pgm5	3.2762e-10	-0.313345	0.046	0.114	5.63473e-06
Cyb5r3	1.1874e-12	-0.313631	0.348	0.508	2.04221e-08
Chd3	1.19549e-10	-0.31405	0.223	0.352	2.05613e-06
Tsen34	9.86516e-18	-0.314288	0.2	0.362	1.69671e-13
Tdo2	2.99471e-16	-0.314375	0	0.057	5.1506e-12
P3h3	2.37418e-19	-0.314437	0.092	0.245	4.08336e-15
Bmp1	9.20599e-16	-0.315012	0.13	0.282	1.58334e-11
Rps8	3.01661e-31	-0.315132	0.977	0.998	5.18827e-27
Smarca2	8.23448e-20	-0.315139	0.259	0.462	1.41625e-15
Ganab	4.36994e-21	-0.315243	0.212	0.404	7.51587e-17
Olfm1	2.42221e-18	-0.315899	0.094	0.245	4.16596e-14
Rnf213	3.7564e-14	-0.316668	0.202	0.361	6.46062e-10
Gusb	6.50963e-14	-0.316882	0.197	0.352	1.11959e-09
Mfap2	1.8599e-26	-0.316943	0.013	0.138	3.19884e-22
Wipi1	1.24015e-16	-0.31697	0.144	0.291	2.13293e-12
2022-03-02	1.1932e-19	-0.317139	0.24	0.432	2.05219e-15
Ramp1	2.07874e-08	-0.317235	0.112	0.192	0.000357522
Ost4	3.34937e-09	-0.317285	0.734	0.837	5.76059e-05
Skp1a	7.9182e-22	-0.317487	0.382	0.602	1.36185e-17
Dlc1	1.35004e-15	-0.31755	0.163	0.324	2.32194e-11
Calm1	6.14983e-20	-0.317675	0.966	0.988	1.05771e-15
Mrpl42	1.78401e-21	-0.317891	0.246	0.457	3.06833e-17
Arhgef25	5.17589e-23	-0.318073	0.086	0.245	8.90201e-19
Gnas	1.56417e-35	-0.318563	0.85	0.966	2.69022e-31
2610507B11Rik	8.72326e-18	-0.318687	0.26	0.446	1.50031e-13
Ssr3	4.02556e-21	-0.318929	0.539	0.746	6.92355e-17
Ccng1	1.31504e-16	-0.319077	0.166	0.325	2.26174e-12
Ccdc3	9.80867e-20	-0.319083	0.024	0.138	1.68699e-15
Kcnab1	1.04585e-14	-0.319182	0.029	0.123	1.79876e-10
Tpp1	3.92179e-16	-0.319234	0.219	0.39	6.74508e-12
Ndufs6	3.36619e-25	-0.319518	0.403	0.641	5.7895e-21
Vcam1	1.93881e-14	-0.319567	0.092	0.223	3.33455e-10
Golim4	3.50001e-17	-0.319659	0.177	0.348	6.01967e-13
Galnt1	3.00065e-21	-0.320412	0.33	0.547	5.16082e-17
Bola3	4.95889e-17	-0.320741	0.207	0.386	8.5288e-13
Rasal2	1.27373e-09	-0.32094	0.122	0.219	2.19069e-05
Thbs3	6.72932e-30	-0.321031	0.029	0.189	1.15738e-25
Sspn	1.11633e-32	-0.321221	0.037	0.217	1.91997e-28
Meis2	1.10415e-18	-0.321519	0.099	0.256	1.89903e-14
Rora	3.20318e-16	-0.322025	0.096	0.237	5.50915e-12
Chpt1	1.10846e-16	-0.322796	0.132	0.289	1.90643e-12
Cenpx	4.69091e-17	-0.323225	0.247	0.424	8.0679e-13
Ccdc88a	5.09427e-15	-0.323362	0.235	0.405	8.76164e-11
Tcaf1	1.1245e-23	-0.32374	0.1	0.276	1.93403e-19
Fam102b	8.38843e-15	-0.323929	0.216	0.378	1.44273e-10
Ywhaq	9.79477e-33	-0.324757	0.459	0.724	1.6846e-28
Aco2	3.95684e-19	-0.324921	0.288	0.477	6.80536e-15
Rps29	1.33597e-23	-0.325405	0.997	0.999	2.29774e-19
Ptgfrn	1.38445e-18	-0.325461	0.099	0.251	2.38112e-14
Pik3r1	9.7111e-15	-0.325896	0.333	0.512	1.67021e-10
Slc29a1	6.07712e-24	-0.32609	0.099	0.272	1.0452e-19
Rpl27a	7.95022e-34	-0.326255	0.961	0.998	1.36736e-29
Cald1	2.48421e-38	-0.326391	0.368	0.634	4.27259e-34
Rnd3	1.61697e-08	-0.326484	0.167	0.27	0.000278103
Smim1	7.6858e-30	-0.32728	0.04	0.209	1.32188e-25
Dek	2.69323e-22	-0.327301	0.454	0.675	4.63209e-18
Ndufb7	1.99195e-18	-0.327554	0.594	0.765	3.42595e-14
Dusp3	2.98116e-13	-0.327668	0.246	0.406	5.12729e-09
Npc2	5.5387e-19	-0.329704	0.602	0.787	9.52601e-15
Kank2	8.2713e-23	-0.330154	0.096	0.271	1.42258e-18
Rab7b	1.54805e-10	-0.331032	0.132	0.249	2.66249e-06
Gm26917	1.12752e-33	-0.331127	0.399	0.669	1.93922e-29
Huwe1	1.45029e-19	-0.331337	0.449	0.65	2.49435e-15
Anxa5	7.08082e-43	-0.332066	0.546	0.828	1.21783e-38
Magt1	8.21664e-15	-0.332381	0.351	0.519	1.41318e-10
Gstm5	9.35714e-18	-0.333226	0.113	0.246	1.60933e-13
Atp5c1	2.19181e-30	-0.333419	0.572	0.808	3.76969e-26
Tpst1	1.83755e-26	-0.333555	0.089	0.276	3.16041e-22
Ptprcap	5.43098e-08	-0.333631	0.092	0.15	0.000934075
Tnfsf12	3.07722e-24	-0.333857	0.137	0.336	5.2925e-20
Txndc5	1.21223e-16	-0.334552	0.255	0.427	2.08491e-12
Stard8	4.94797e-12	-0.335518	0.047	0.136	8.51002e-08
Cd59a	1.60732e-10	-0.335576	0.089	0.196	2.76443e-06
Gpnmb	4.87731e-16	-0.336349	0.037	0.146	8.38849e-12
Ndufa6	3.39697e-28	-0.336946	0.559	0.791	5.84245e-24
Tmem205	2.63862e-30	-0.33696	0.07	0.263	4.53816e-26
Kifap3	2.32039e-22	-0.337162	0.134	0.31	3.99084e-18
Gask1b	4.78603e-22	-0.337374	0.06	0.215	8.2315e-18
Prg4	5.6713e-18	-0.337715	0.049	0.171	9.75407e-14
Rpl38	9.93676e-27	-0.337869	0.974	0.995	1.70902e-22
Smim11	1.13503e-15	-0.337921	0.312	0.471	1.95214e-11
Rhoj	2.52373e-20	-0.338454	0.268	0.47	4.34056e-16
Ikbip	1.26089e-20	-0.338567	0.143	0.315	2.1686e-16
Pcsk5	1.75496e-20	-0.338571	0.054	0.194	3.01836e-16
Ift20	2.42347e-18	-0.339781	0.391	0.591	4.16813e-14
Rps17	4.16287e-47	-0.340264	0.828	0.982	7.15973e-43
Cdh13	5.75245e-12	-0.340745	0.107	0.226	9.89364e-08
Ndufb4	1.46377e-24	-0.342362	0.442	0.674	2.51753e-20
Caprin1	2.96578e-19	-0.342583	0.491	0.684	5.10084e-15
Slit2	1.43905e-22	-0.342735	0.046	0.192	2.47502e-18
Tbl1x	3.04214e-20	-0.343	0.253	0.455	5.23218e-16
Epdr1	3.09761e-28	-0.343299	0.052	0.222	5.32758e-24
Plce1	5.27277e-31	-0.343435	0.039	0.212	9.06864e-27
Arhgef7	1.3472e-12	-0.343445	0.16	0.281	2.31705e-08
Etfa	2.53704e-22	-0.343855	0.258	0.466	4.36346e-18
Parp3	3.04755e-23	-0.343995	0.163	0.364	5.24148e-19
Myof	1.5719e-18	-0.344535	0.217	0.407	2.70352e-14
Slco2b1	9.33539e-35	-0.345124	0.013	0.172	1.60559e-30
Rpl13	2.64461e-42	-0.345476	0.947	0.996	4.54847e-38
Tmem106b	2.29163e-23	-0.345707	0.182	0.384	3.94138e-19
Prdx4	5.84071e-18	-0.345733	0.18	0.348	1.00454e-13
Ccdc34	1.49063e-20	-0.345989	0.077	0.226	2.56373e-16
Scpep1	6.86613e-19	-0.346392	0.217	0.398	1.18091e-14
Dnajc3	9.2863e-36	-0.346772	0.535	0.798	1.59715e-31
Hspe1	1.6377e-67	-0.347037	0.528	0.87	2.81668e-63
Mrpl23	2.55433e-22	-0.347101	0.32	0.54	4.3932e-18
Cyp2e1	5.71644e-09	-0.348486	0	0.03	9.83171e-05
Tubb5	4.89391e-34	-0.348892	0.582	0.829	8.41704e-30
Adamts1	1.79798e-21	-0.349349	0.233	0.438	3.09234e-17
Cox7b	2.33935e-29	-0.349932	0.564	0.799	4.02344e-25
Glud1	2.11797e-24	-0.350242	0.486	0.712	3.6427e-20
Ifi203	1.77983e-16	-0.350264	0.239	0.418	3.06114e-12
Ildr2	4.74541e-19	-0.350275	0.086	0.238	8.16164e-15
Ly86	8.63148e-09	-0.350466	0.144	0.242	0.000148453
Frmd6	1.30857e-14	-0.350617	0.165	0.319	2.25061e-10
Cdkn1c	3.96036e-17	-0.351018	0.037	0.152	6.81143e-13
Anxa4	2.19945e-21	-0.35143	0.126	0.303	3.78283e-17
Ap2a2	2.8229e-21	-0.351888	0.362	0.58	4.85511e-17
Rbbp7	1.5444e-20	-0.352748	0.288	0.494	2.65622e-16
Ndufa3	3.14738e-14	-0.353707	0.712	0.84	5.41317e-10
Plxnb2	2.92856e-20	-0.353997	0.186	0.365	5.03683e-16
Snrpg	2.32272e-33	-0.354406	0.68	0.894	3.99484e-29
Medag	6.8602e-10	-0.35447	0.177	0.304	1.17989e-05
Mpdz	3.27701e-23	-0.35453	0.116	0.283	5.63612e-19
Itm2c	7.04647e-17	-0.355646	0.31	0.493	1.21192e-12
Ndufa7	6.33096e-19	-0.356179	0.678	0.835	1.08886e-14
Marveld1	6.64201e-22	-0.356428	0.09	0.251	1.14236e-17
Mxra7	3.09714e-26	-0.357566	0.093	0.283	5.32677e-22
Ppic	5.72645e-17	-0.358982	0.18	0.348	9.84892e-13
Col4a5	9.48688e-32	-0.35936	0.029	0.195	1.63165e-27
Rpl11	1.81776e-37	-0.359933	0.908	0.991	3.12637e-33
Pnkd	1.58975e-31	-0.360749	0.097	0.311	2.73421e-27
Mtss1	9.00948e-13	-0.361441	0.106	0.232	1.54954e-08
Khdrbs3	1.11843e-14	-0.361498	0.14	0.283	1.92358e-10
Ostc	1.96313e-21	-0.361533	0.501	0.71	3.37639e-17
Ndufb8	7.16877e-27	-0.361727	0.506	0.74	1.23296e-22
Dhrs3	9.22444e-17	-0.361865	0.207	0.383	1.58651e-12
Lsm6	4.2108e-22	-0.363293	0.31	0.525	7.24216e-18
Dynlrb1	5.21999e-27	-0.363614	0.501	0.734	8.97785e-23
Frmd4b	5.91863e-16	-0.363766	0.067	0.196	1.01795e-11
Ralgps2	9.05874e-15	-0.364102	0.096	0.229	1.55801e-10
Npr1	2.20774e-28	-0.364254	0.036	0.193	3.79709e-24
Hmgcs2	1.48606e-24	-0.364365	0.027	0.165	2.55588e-20
Itpr1	1.80831e-16	-0.364445	0.182	0.343	3.11011e-12
Slmap	5.21645e-10	-0.364476	0.247	0.343	8.97178e-06
Siva1	1.47758e-16	-0.364748	0.245	0.412	2.5413e-12
Ndufb10	2.39128e-23	-0.365067	0.445	0.665	4.11276e-19
Epha3	2.76212e-26	-0.367135	0.054	0.209	4.75056e-22
Ptma	5.93095e-53	-0.367912	0.87	0.993	1.02006e-48
Rdx	1.26502e-23	-0.367928	0.502	0.723	2.17571e-19
Rpl30	5.53502e-32	-0.368064	0.943	0.994	9.51967e-28
Psmb10	3.48971e-27	-0.369245	0.229	0.466	6.00196e-23
Uqcrb	7.51097e-37	-0.369601	0.581	0.837	1.29181e-32
Atp2a2	3.62318e-27	-0.369654	0.451	0.694	6.23151e-23
Atp5h	5.19345e-30	-0.369998	0.804	0.944	8.93221e-26
Nr2f1	6.1723e-22	-0.370038	0.046	0.189	1.06157e-17
Bmper	5.85234e-20	-0.370785	0.034	0.16	1.00654e-15
Tmem100	1.42664e-25	-0.370941	0.026	0.164	2.45368e-21
Sema3c	1.39248e-12	-0.37165	0.057	0.157	2.39493e-08
Ndufb3	1.38124e-27	-0.371724	0.371	0.613	2.3756e-23
Atp5j	4.51289e-24	-0.371906	0.722	0.883	7.76171e-20
Eid1	6.03226e-22	-0.371932	0.375	0.593	1.03749e-17
Gamt	3.006e-37	-0.372399	0.026	0.208	5.17002e-33
Smc6	8.59519e-24	-0.373769	0.369	0.599	1.47829e-19
Tbca	1.43815e-33	-0.373856	0.479	0.745	2.47348e-29
Olfr1033	6.57546e-21	-0.374207	0.076	0.234	1.13091e-16
Tram1	3.13493e-24	-0.37432	0.446	0.671	5.39176e-20
Lhfp	1.65807e-14	-0.374574	0.215	0.376	2.85172e-10
Pclaf	2.95339e-08	-0.374786	0.024	0.081	0.000507954
Pkdcc	4.58774e-18	-0.374992	0.084	0.227	7.89046e-14
Rpl31	5.00948e-45	-0.37506	0.814	0.976	8.61581e-41
Mrvi1	7.76858e-16	-0.375063	0.05	0.146	1.33612e-11
Sod1	4.46631e-19	-0.375105	0.338	0.531	7.6816e-15
Egfr	5.90303e-11	-0.375721	0.162	0.291	1.01526e-06
Gpx7	3.44431e-28	-0.375762	0.059	0.234	5.92386e-24
Filip1	6.48736e-16	-0.375955	0.052	0.165	1.11576e-11
Nbl1	1.37853e-12	-0.376798	0.126	0.243	2.37094e-08
Sfrp1	2.01492e-11	-0.377191	0.044	0.132	3.46546e-07
Cox6c	8.80335e-35	-0.377405	0.787	0.951	1.51409e-30
Grcc10	5.2638e-24	-0.37761	0.431	0.656	9.05321e-20
Jam2	1.14499e-13	-0.377695	0.036	0.132	1.96926e-09
Lgmn	4.88041e-16	-0.377933	0.249	0.428	8.39382e-12
Ergic3	8.5672e-23	-0.378436	0.196	0.388	1.47347e-18
Cox6a1	2.881e-25	-0.378459	0.725	0.885	4.95503e-21
Sh3bgr	3.55706e-17	-0.379288	0.031	0.121	6.11779e-13
Ccnd1	3.52132e-10	-0.380406	0.1	0.208	6.05632e-06
Gstp1	1.1985e-29	-0.380807	0.308	0.565	2.06129e-25
Ppia	1.04835e-48	-0.381497	0.906	0.996	1.80307e-44
Bcl2	2.58674e-23	-0.381922	0.097	0.277	4.44893e-19
Ndufb5	2.82173e-25	-0.382006	0.431	0.655	4.8531e-21
Tspan7	6.29309e-14	-0.382434	0.03	0.11	1.08235e-09
Lamtor2	3.14533e-27	-0.383598	0.399	0.638	5.40965e-23
Nme2	3.64033e-73	-0.383605	0.722	0.977	6.261e-69
Tmem160	1.79261e-25	-0.384075	0.295	0.526	3.08312e-21
Pros1	8.87298e-20	-0.384268	0.216	0.406	1.52606e-15
Crtap	1.19937e-26	-0.384669	0.139	0.349	2.0628e-22
Fam129a	1.0018e-10	-0.386288	0.312	0.446	1.72299e-06
Rbms3	3.76557e-23	-0.387697	0.127	0.319	6.47641e-19
Acadm	9.89233e-23	-0.387925	0.187	0.38	1.70138e-18
Flrt2	1.96162e-19	-0.388308	0.079	0.227	3.37379e-15
Atl3	3.61221e-26	-0.388491	0.22	0.434	6.21264e-22
Podxl	1.66261e-08	-0.38875	0.034	0.075	0.000285952
Gabra3	4.17063e-29	-0.389183	0.039	0.202	7.17306e-25
Igsf10	7.48124e-30	-0.390249	0.023	0.17	1.2867e-25
Hnrnph1	2.86455e-27	-0.390369	0.549	0.777	4.92674e-23
Naa38	5.58922e-22	-0.3905	0.226	0.424	9.6129e-18
Twsg1	1.7641e-26	-0.390561	0.114	0.311	3.03408e-22
St13	2.59331e-40	-0.392509	0.577	0.843	4.46023e-36
Mdh1	2.84312e-27	-0.392686	0.273	0.51	4.88989e-23
Dync1h1	1.92506e-33	-0.39347	0.429	0.699	3.3109e-29
Lama2	5.27853e-26	-0.394191	0.052	0.216	9.07854e-22
Fundc2	1.17386e-19	-0.394246	0.293	0.488	2.01892e-15
Anapc5	1.45719e-26	-0.394274	0.272	0.493	2.50622e-22
Psme2	1.35867e-26	-0.394388	0.413	0.654	2.33678e-22
Mxra8	8.04028e-25	-0.394685	0.1	0.282	1.38285e-20
Cox20	2.18045e-29	-0.394848	0.196	0.434	3.75016e-25
Rpl37	5.41887e-19	-0.39523	0.984	0.999	9.31992e-15
Crip2	5.20912e-09	-0.39611	0.232	0.328	8.95916e-05
Acat1	3.98604e-30	-0.396247	0.227	0.475	6.85559e-26
Rpsa	3.13826e-60	-0.396274	0.887	0.997	5.39749e-56
Creb3l1	2.36096e-13	-0.396731	0.136	0.267	4.06061e-09
Islr	2.91784e-31	-0.397066	0.03	0.197	5.01839e-27
Ntn1	1.74934e-32	-0.397374	0.046	0.226	3.00869e-28
Lama4	2.72198e-24	-0.397831	0.136	0.337	4.68153e-20
Pebp1	1.24787e-42	-0.397846	0.476	0.773	2.14621e-38
Anapc13	4.3344e-25	-0.39791	0.259	0.483	7.45474e-21
Rpl22l1	8.47681e-37	-0.398704	0.662	0.893	1.45793e-32
Myl6	2.74998e-14	-0.398905	0.973	0.996	4.72968e-10
Ccdc107	1.40273e-19	-0.399795	0.112	0.255	2.41256e-15
Rbp7	3.31164e-09	-0.40261	0.004	0.049	5.6957e-05
Casp12	4.40976e-35	-0.404234	0.063	0.27	7.58435e-31
Akr1b3	2.71406e-30	-0.404755	0.205	0.441	4.66791e-26
Itga8	1.2442e-11	-0.404922	0.033	0.112	2.1399e-07
B2m	2.35435e-11	-0.404961	0.936	0.936	4.04925e-07
Rpl23a	2.99248e-41	-0.40507	0.877	0.987	5.14677e-37
Rras	1.21587e-15	-0.405271	0.236	0.403	2.09118e-11
Atp5g3	8.91394e-41	-0.405905	0.577	0.843	1.53311e-36
Itih5	9.30113e-23	-0.406267	0.029	0.156	1.5997e-18
Pls3	2.61074e-16	-0.406486	0.19	0.361	4.49021e-12
Rps20	9.91573e-58	-0.406522	0.863	0.996	1.70541e-53
Gpx3	2.85107e-15	-0.407474	0.136	0.288	4.90356e-11
Dag1	2.76416e-22	-0.407851	0.249	0.464	4.75408e-18
Loxl1	7.27118e-12	-0.409023	0.209	0.355	1.25057e-07
Cops9	1.11778e-26	-0.410637	0.526	0.747	1.92246e-22
Poglut3	5.19405e-40	-0.410643	0.052	0.271	8.93325e-36
Atp5a1	5.55841e-44	-0.412692	0.695	0.92	9.5599e-40
Dmpk	2.0251e-21	-0.413086	0.052	0.19	3.48296e-17
Scd2	1.94922e-23	-0.413674	0.132	0.324	3.35247e-19
Igfbp2	1.1988e-08	-0.413723	0	0.029	0.000206182
Gpc6	4.43634e-21	-0.413811	0.067	0.215	7.63005e-17
Chchd2	3.20174e-30	-0.413959	0.957	0.99	5.50667e-26
Ctsh	3.25795e-13	-0.414327	0.382	0.541	5.60334e-09
Rcn1	2.46134e-19	-0.415526	0.162	0.321	4.23326e-15
Fkbp2	1.36804e-27	-0.416351	0.361	0.605	2.3529e-23
Micos10	5.67737e-29	-0.416599	0.581	0.804	9.76451e-25
Pcdh7	1.03159e-14	-0.416729	0.139	0.282	1.77423e-10
Prss23	1.60981e-11	-0.41673	0.202	0.344	2.76871e-07
Adgre1	5.56763e-11	-0.417277	0.124	0.175	9.57577e-07
Sh3d19	2.21753e-34	-0.417916	0.067	0.274	3.81394e-30
Sfxn1	1.87865e-21	-0.418156	0.216	0.403	3.23109e-17
Sash1	8.49056e-22	-0.419441	0.223	0.423	1.46029e-17
Ndn	2.19324e-34	-0.419494	0.053	0.242	3.77216e-30
Glg1	1.8192e-31	-0.419731	0.423	0.681	3.12883e-27
Mmrn2	1.52285e-10	-0.420019	0.017	0.082	2.61914e-06
Grb10	5.08708e-23	-0.420971	0.132	0.312	8.74927e-19
Cspg4	8.35567e-10	-0.420999	0.05	0.103	1.43709e-05
Cadm3	2.65051e-20	-0.422109	0.056	0.189	4.55861e-16
Dab2	1.79828e-19	-0.42214	0.189	0.373	3.09286e-15
Emp3	3.18926e-42	-0.422355	0.588	0.855	5.48521e-38
Mcam	4.28049e-09	-0.422383	0.13	0.191	7.36201e-05
Cd55	3.66596e-12	-0.42246	0.113	0.235	6.30508e-08
Glul	7.65467e-14	-0.422538	0.368	0.534	1.31653e-09
Pid1	1.05476e-21	-0.423231	0.185	0.38	1.81409e-17
Lipa	6.93607e-17	-0.423791	0.207	0.383	1.19293e-12
Ndufb2	1.1131e-28	-0.424968	0.429	0.676	1.91441e-24
Acaa2	2.1569e-28	-0.425614	0.183	0.403	3.70965e-24
Lpar1	1.04666e-19	-0.426016	0.097	0.238	1.80015e-15
Arhgef12	2.35947e-23	-0.426776	0.258	0.477	4.05805e-19
Npdc1	6.3619e-20	-0.427815	0.213	0.403	1.09418e-15
Rpl36a	5.83148e-63	-0.428626	0.755	0.978	1.00296e-58
Edf1	1.41142e-21	-0.428649	0.638	0.809	2.42749e-17
Rpl35	9.77811e-38	-0.428774	0.886	0.985	1.68174e-33
Hexa	7.24528e-19	-0.429043	0.26	0.437	1.24611e-14
Atp5g2	6.1582e-48	-0.429218	0.641	0.9	1.05915e-43
Idh1	9.89428e-27	-0.429694	0.146	0.353	1.70172e-22
Plat	1.75656e-19	-0.430677	0.093	0.252	3.02111e-15
Ndufa2	1.12771e-28	-0.430975	0.73	0.902	1.93955e-24
Cthrc1	4.27871e-13	-0.431517	0.047	0.147	7.35896e-09
Eng	1.34177e-11	-0.432137	0.133	0.26	2.30771e-07
Cbr2	7.27478e-13	-0.432333	0.033	0.124	1.25119e-08
Psme1	1.89224e-35	-0.43329	0.461	0.735	3.25446e-31
Map3k20	1.43462e-12	-0.43509	0.143	0.251	2.4674e-08
Rian	2.7166e-20	-0.435738	0.069	0.217	4.67228e-16
Cyb5a	3.38943e-36	-0.436285	0.372	0.658	5.82948e-32
Atp2b4	2.0417e-24	-0.436413	0.132	0.326	3.51151e-20
Rps15	1.42244e-46	-0.436578	0.908	0.996	2.44646e-42
Mprip	1.22113e-18	-0.437166	0.373	0.573	2.10022e-14
Mndal	1.13155e-22	-0.437314	0.212	0.424	1.94616e-18
Nucb1	1.0885e-28	-0.437619	0.318	0.544	1.87211e-24
Gfpt2	8.58607e-17	-0.437819	0.092	0.236	1.47672e-12
Sec31a	1.03692e-27	-0.43788	0.346	0.579	1.7834e-23
Cd209f	1.40456e-10	-0.438496	0	0.036	2.41571e-06
Mbnl1	1.14491e-66	-0.438584	0.604	0.915	1.96914e-62
S100a16	1.47727e-20	-0.439651	0.215	0.416	2.54076e-16
Mir99ahg	2.85836e-27	-0.439815	0.054	0.226	4.9161e-23
Nfic	2.11708e-28	-0.440669	0.298	0.545	3.64117e-24
Lars2	9.89473e-12	-0.441116	0.921	0.893	1.70179e-07
Ddost	4.577e-34	-0.441434	0.353	0.627	7.87198e-30
Ttc3	2.16546e-30	-0.441596	0.203	0.448	3.72437e-26
Serpinb6a	3.2412e-27	-0.441863	0.353	0.6	5.57455e-23
Fgfr1	4.57746e-23	-0.442265	0.169	0.372	7.87277e-19
Wls	2.13696e-28	-0.442603	0.197	0.418	3.67536e-24
Rps28	5.76249e-41	-0.442996	0.938	0.993	9.9109e-37
AW112010	2.80856e-16	-0.44354	0.057	0.182	4.83045e-12
Lima1	7.03312e-20	-0.44385	0.232	0.424	1.20963e-15
Emilin1	4.84953e-32	-0.443975	0.127	0.356	8.3407e-28
Nupr1	7.4536e-12	-0.444675	0.236	0.381	1.28195e-07
Cbfa2t3	1.22006e-18	-0.444702	0.069	0.211	2.09838e-14
Pkp4	2.56243e-13	-0.445823	0.09	0.191	4.40713e-09
Rexo2	1.84072e-40	-0.446053	0.456	0.749	3.16585e-36
Rpl22	2.17944e-44	-0.446602	0.856	0.984	3.74841e-40
Tuba1a	4.28814e-22	-0.446664	0.494	0.702	7.37516e-18
Atp1a2	1.23321e-27	-0.448022	0.036	0.192	2.121e-23
Plpp1	2.35466e-19	-0.449375	0.175	0.357	4.04977e-15
Cbx3	1.16182e-32	-0.450641	0.425	0.69	1.99821e-28
Antxr1	3.91492e-35	-0.451841	0.064	0.274	6.73328e-31
Cd300lg	9.77926e-09	-0.452129	0.026	0.07	0.000168193
Ddah2	1.33584e-29	-0.452363	0.123	0.335	2.29752e-25
Lgals3bp	8.47819e-26	-0.452401	0.146	0.344	1.45816e-21
Maged2	2.12855e-25	-0.452437	0.104	0.291	3.66089e-21
Dpysl2	1.71338e-34	-0.456493	0.144	0.391	2.94685e-30
Ecm2	6.09226e-41	-0.457166	0.021	0.214	1.04781e-36
Grn	2.09623e-16	-0.457925	0.474	0.659	3.6053e-12
Erp29	5.75826e-26	-0.45836	0.555	0.752	9.90363e-22
Rps4x	1.00297e-62	-0.458453	0.837	0.991	1.725e-58
Plcb4	5.2383e-23	-0.459252	0.116	0.3	9.00935e-19
Itgbl1	5.00398e-19	-0.459283	0.044	0.168	8.60635e-15
Rex1bd	2.36015e-31	-0.459337	0.273	0.523	4.05923e-27
Cd2ap	1.91749e-28	-0.460172	0.316	0.568	3.29789e-24
mt-Atp8	1.56862e-36	-0.460475	0.604	0.848	2.69787e-32
Ebf1	2.13884e-49	-0.461568	0.268	0.591	3.67859e-45
Tent5a	1.04978e-11	-0.461963	0.308	0.459	1.80551e-07
Chrdl1	8.93359e-25	-0.462056	0.041	0.191	1.53649e-20
Anpep	5.69797e-37	-0.462434	0.034	0.22	9.79994e-33
Rps12	8.01298e-36	-0.463391	0.97	0.996	1.37815e-31
Macf1	2.88987e-29	-0.464202	0.581	0.806	4.97028e-25
Ndufa11	8.99965e-29	-0.465226	0.406	0.652	1.54785e-24
Tns1	5.61428e-14	-0.465442	0.279	0.447	9.65599e-10
Tspan11	7.65644e-28	-0.466697	0.033	0.183	1.31683e-23
Rbp4	7.96749e-15	-0.466898	0.083	0.213	1.37033e-10
Romo1	2.31198e-32	-0.468434	0.499	0.749	3.97637e-28
Gstt1	5.61129e-42	-0.468567	0.031	0.232	9.65086e-38
Tgfbr2	1.54903e-17	-0.469076	0.335	0.511	2.66417e-13
Mgl2	2.99471e-16	-0.469826	0	0.057	5.1506e-12
Blvrb	1.21925e-21	-0.470464	0.246	0.437	2.097e-17
Npy1r	1.37142e-18	-0.471101	0.031	0.132	2.3587e-14
Pdlim3	1.57671e-17	-0.471699	0.03	0.137	2.71179e-13
Ndufc2	1.87727e-45	-0.471841	0.355	0.673	3.22872e-41
Dapk1	1.92172e-28	-0.472647	0.094	0.279	3.30516e-24
Vwa5a	2.43527e-36	-0.474152	0.159	0.421	4.18843e-32
Fndc1	1.90372e-37	-0.474407	0.017	0.191	3.2742e-33
Gxylt2	9.99869e-33	-0.474732	0.03	0.198	1.71968e-28
Ndufs5	1.65211e-40	-0.474851	0.449	0.733	2.84146e-36
Mtch1	1.51517e-30	-0.475195	0.369	0.611	2.60593e-26
mt-Nd5	8.74435e-41	-0.475783	0.803	0.964	1.50394e-36
Cped1	3.56286e-20	-0.476407	0.167	0.338	6.12777e-16
Plvap	7.98639e-10	-0.4765	0.024	0.094	1.37358e-05
Stmn1	8.75071e-10	-0.476544	0.097	0.172	1.50503e-05
Inmt	1.14785e-24	-0.476766	0	0.088	1.97419e-20
Park7	2.02213e-48	-0.477368	0.451	0.767	3.47787e-44
Col5a3	2.50327e-20	-0.477441	0.067	0.215	4.30537e-16
Adam15	6.64833e-19	-0.477854	0.226	0.404	1.14345e-14
Cltc	3.78041e-16	-0.478457	0.7	0.834	6.50193e-12
Dpysl3	2.02884e-24	-0.478677	0.12	0.315	3.4894e-20
Pcp4l1	5.6974e-11	-0.479354	0.056	0.14	9.79895e-07
Hmgn1	4.91608e-41	-0.479947	0.396	0.698	8.45517e-37
2022-09-08	3.2172e-37	-0.479966	0.114	0.349	5.53327e-33
Ttc28	7.19134e-32	-0.480421	0.109	0.328	1.23684e-27
C2	3.05121e-26	-0.48115	0.044	0.201	5.24778e-22
Cbx5	3.56928e-33	-0.481923	0.193	0.446	6.13881e-29
Ltbp1	1.48025e-20	-0.482407	0.096	0.256	2.54588e-16
H2afv	1.28649e-27	-0.484458	0.225	0.443	2.21263e-23
Ace	3.98728e-21	-0.484778	0.066	0.215	6.85772e-17
Adgrd1	3.11706e-20	-0.484821	0.084	0.244	5.36104e-16
Ppib	2.42528e-42	-0.486857	0.691	0.916	4.17124e-38
Rpl39	3.95586e-37	-0.489336	0.97	0.999	6.80369e-33
Hsp90ab1	1.34265e-77	-0.490296	0.848	0.996	2.30923e-73
Aldh1a3	1.81273e-22	-0.490795	0.044	0.188	3.11771e-18
Tle5	2.51198e-43	-0.491124	0.451	0.746	4.32035e-39
Gem	3.82739e-21	-0.491529	0.13	0.313	6.58272e-17
Dclk1	3.36083e-21	-0.492089	0.109	0.273	5.78028e-17
Mlec	7.00674e-40	-0.492557	0.358	0.651	1.20509e-35
Dmd	7.97121e-16	-0.493232	0.094	0.213	1.37097e-11
Aebp1	2.57549e-27	-0.493261	0.285	0.525	4.42958e-23
Tcf4	1.60233e-19	-0.495666	0.31	0.517	2.75585e-15
Lifr	7.24462e-29	-0.496541	0.099	0.298	1.246e-24
Rps26	4.37524e-45	-0.497357	0.92	0.995	7.52498e-41
Dse	4.54046e-32	-0.497873	0.132	0.353	7.80914e-28
C4b	2.61754e-21	-0.499432	0.069	0.225	4.50192e-17
Timp3	1.33836e-22	-0.499675	0.175	0.378	2.30185e-18
Synm	3.64322e-14	-0.500489	0.059	0.169	6.26598e-10
Ablim1	9.6781e-32	-0.500604	0.183	0.427	1.66454e-27
Tmco1	2.06079e-42	-0.50088	0.366	0.665	3.54436e-38
Ccdc50	3.63673e-39	-0.501302	0.313	0.606	6.2548e-35
Cp	9.28931e-20	-0.501522	0.149	0.329	1.59767e-15
Calu	9.9463e-39	-0.501879	0.358	0.653	1.71066e-34
Clec11a	1.06257e-34	-0.501893	0.023	0.19	1.82751e-30
Lrp6	8.59753e-33	-0.502154	0.172	0.408	1.47869e-28
Kcnq1ot1	8.29613e-32	-0.502389	0.275	0.539	1.42685e-27
Rgl1	3.20512e-27	-0.502485	0.133	0.339	5.51248e-23
Iigp1	7.07415e-17	-0.503198	0.037	0.148	1.21668e-12
Rplp1	3.88536e-62	-0.503598	0.979	1	6.68244e-58
Ehd4	1.35769e-08	-0.50471	0.227	0.313	0.00023351
Plac9b	1.55329e-28	-0.505564	0.113	0.313	2.6715e-24
Smdt1	2.49248e-34	-0.507291	0.607	0.834	4.28681e-30
Sdc3	3.36705e-13	-0.507849	0.143	0.258	5.79099e-09
Mrps21	2.12827e-34	-0.508101	0.445	0.698	3.66041e-30
Cox7c	1.27235e-50	-0.508586	0.808	0.974	2.18831e-46
Aspn	1.00336e-26	-0.50912	0.026	0.172	1.72568e-22
Fbln5	2.45266e-23	-0.510246	0.074	0.243	4.21833e-19
Btnl9	2.54343e-10	-0.510279	0.007	0.052	4.37445e-06
Atp5o	4.67049e-53	-0.510502	0.446	0.777	8.03278e-49
Fkbp7	2.53198e-35	-0.510837	0.084	0.301	4.35475e-31
Foxp2	8.42201e-39	-0.51105	0.04	0.241	1.4485e-34
Sulf2	2.13664e-26	-0.511532	0.14	0.342	3.6748e-22
Smoc2	3.12168e-12	-0.511709	0.064	0.171	5.36898e-08
Ndufb11	1.69889e-39	-0.512137	0.504	0.772	2.92191e-35
Thra	3.27684e-39	-0.513546	0.132	0.379	5.63584e-35
Snx2	1.56129e-15	-0.513952	0.263	0.43	2.68525e-11
Swi5	1.52534e-38	-0.514049	0.501	0.775	2.62343e-34
Pltp	8.66402e-33	-0.514164	0.05	0.24	1.49012e-28
Rpl37a	7.69242e-40	-0.514234	0.98	1	1.32302e-35
Ndufa5	9.24448e-39	-0.514246	0.336	0.629	1.58996e-34
Wwp1	1.87713e-14	-0.517423	0.212	0.36	3.22848e-10
Nav1	2.62159e-28	-0.518296	0.17	0.387	4.50887e-24
Ms4a4d	1.87011e-26	-0.523951	0.08	0.251	3.2164e-22
Clec10a	2.75021e-13	-0.524856	0.024	0.102	4.73009e-09
Tmem176b	8.87924e-12	-0.526995	0.22	0.352	1.52714e-07
Krtcap2	1.6073e-35	-0.52759	0.516	0.781	2.7644e-31
Rps21	8.68675e-48	-0.528044	0.964	0.996	1.49403e-43
Fbxl22	7.45892e-18	-0.528828	0.037	0.132	1.28286e-13
Rpn2	2.65985e-44	-0.532505	0.451	0.744	4.57467e-40
Top2a	2.26744e-09	-0.532507	0.034	0.101	3.89977e-05
Lamc1	6.05068e-24	-0.539142	0.252	0.471	1.04066e-19
Itm2b	8.10856e-30	-0.539247	0.89	0.962	1.39459e-25
mt-Co1	2.18085e-62	-0.541846	0.991	1	3.75085e-58
Cpxm2	5.38397e-22	-0.545712	0.057	0.194	9.25989e-18
Nid1	1.5435e-17	-0.545782	0.237	0.42	2.65467e-13
S100a13	1.81702e-24	-0.546365	0.505	0.699	3.12509e-20
Oxct1	4.91856e-37	-0.547642	0.2	0.456	8.45944e-33
Htra1	4.80531e-34	-0.548468	0.122	0.356	8.26466e-30
Uqcc2	7.63761e-41	-0.549421	0.375	0.674	1.31359e-36
Ech1	6.79467e-37	-0.549633	0.273	0.536	1.16861e-32
Anxa6	1.16321e-43	-0.550539	0.253	0.54	2.00061e-39
Penk	8.67533e-34	-0.552784	0.011	0.164	1.49207e-29
Efemp2	4.674e-36	-0.552909	0.139	0.378	8.03881e-32
Efemp1	1.43042e-19	-0.553201	0.03	0.144	2.46018e-15
Prdx1	3.09054e-68	-0.554478	0.619	0.927	5.31543e-64
Serf2	2.19127e-27	-0.554779	0.956	0.987	3.76877e-23
Map3k7cl	6.25092e-12	-0.555016	0.057	0.129	1.0751e-07
Plac8	1.06543e-18	-0.555161	0.249	0.445	1.83244e-14
Sdc2	1.4408e-41	-0.556062	0.063	0.298	2.47803e-37
mt-Atp6	8.58721e-61	-0.558897	0.991	1	1.47691e-56
Oat	7.49821e-32	-0.560223	0.373	0.62	1.28962e-27
Atp5g1	4.16876e-45	-0.560344	0.532	0.816	7.16985e-41
Uba52	5.70154e-32	-0.563282	0.744	0.913	9.80608e-28
Mxd4	1.51345e-34	-0.563882	0.262	0.52	2.60299e-30
Cnpy2	3.14485e-34	-0.564142	0.232	0.459	5.40883e-30
Cbx6	5.64918e-43	-0.564383	0.1	0.354	9.71603e-39
Canx	6.27521e-54	-0.568004	0.631	0.9	1.07927e-49
Il33	1.15473e-22	-0.568688	0.109	0.286	1.98602e-18
Steap3	2.03846e-38	-0.571422	0.063	0.277	3.50595e-34
Gpx8	4.24811e-27	-0.571786	0.172	0.365	7.30632e-23
Lamp1	2.69786e-38	-0.571878	0.681	0.885	4.64006e-34
Cpxm1	1.4992e-20	-0.573738	0.069	0.22	2.57847e-16
Ctsb	8.52832e-11	-0.573774	0.808	0.902	1.46679e-06
Copz2	3.39205e-36	-0.574162	0.119	0.35	5.83399e-32
Prdx2	2.53689e-63	-0.576631	0.401	0.768	4.36319e-59
Vegfd	2.06045e-36	-0.577265	0.043	0.245	3.54377e-32
Hcfc1r1	1.93882e-29	-0.577512	0.283	0.485	3.33458e-25
mt-Co2	4.17607e-65	-0.578938	0.993	1	7.18241e-61
Ifi205	2.72057e-23	-0.58443	0.07	0.237	4.67911e-19
Uqcr11	1.9559e-52	-0.58579	0.584	0.868	3.36395e-48
Pam	1.34877e-24	-0.586235	0.26	0.46	2.31975e-20
Rpl41	3.83009e-34	-0.588039	1	1	6.58738e-30
Ar	1.00083e-46	-0.5885	0.047	0.284	1.72133e-42
Tgfb3	1.08774e-10	-0.589981	0.074	0.171	1.87081e-06
Osr1	1.19048e-27	-0.592478	0.066	0.246	2.04751e-23
Atp5j2	2.01278e-65	-0.594772	0.684	0.933	3.46178e-61
Mfap5	7.6106e-24	-0.595366	0.137	0.336	1.30895e-19
Svep1	6.5071e-29	-0.597537	0.043	0.21	1.11916e-24
Tceal9	1.77735e-41	-0.598465	0.285	0.577	3.05687e-37
Dst	3.67683e-25	-0.598511	0.266	0.498	6.32378e-21
Pdia4	2.69093e-54	-0.603596	0.296	0.643	4.62814e-50
Ndufv3	9.16052e-38	-0.603776	0.403	0.675	1.57552e-33
Adamts5	9.23148e-24	-0.605459	0.123	0.316	1.58772e-19
Ppp1r12b	7.39932e-25	-0.605545	0.089	0.243	1.27261e-20
Rps2	7.54089e-50	-0.60568	0.918	0.993	1.29696e-45
Timp4	4.35113e-16	-0.605695	0.016	0.106	7.48351e-12
Cyp1b1	2.23338e-27	-0.607367	0.066	0.248	3.84118e-23
Slc25a4	1.6504e-32	-0.607501	0.425	0.688	2.83852e-28
Filip1l	1.44314e-13	-0.608497	0.328	0.498	2.48206e-09
Tmem176a	1.45936e-20	-0.608919	0.144	0.315	2.50996e-16
Ccl8	2.36234e-21	-0.614318	0.04	0.177	4.063e-17
Mmp2	2.48888e-25	-0.61438	0.077	0.253	4.28063e-21
Add3	3.4283e-32	-0.615789	0.306	0.548	5.89634e-28
Fzd4	7.28685e-37	-0.618605	0.079	0.3	1.25326e-32
Etfb	1.50641e-54	-0.627052	0.309	0.655	2.59087e-50
Aplp2	3.29344e-31	-0.627696	0.418	0.67	5.66439e-27
Notch3	1.68176e-14	-0.627969	0.062	0.141	2.89246e-10
Mgll	1.20914e-13	-0.62908	0.137	0.278	2.0796e-09
Adamtsl1	3.5403e-45	-0.630806	0.072	0.329	6.08896e-41
Lgals1	3.39446e-71	-0.634128	0.557	0.894	5.83813e-67
Abcc9	5.97561e-28	-0.634604	0.049	0.216	1.02774e-23
Col18a1	5.73762e-11	-0.638887	0.13	0.253	9.86813e-07
mt-Co3	6.7146e-62	-0.6389	0.993	1	1.15484e-57
Man1a	2.82619e-36	-0.639577	0.232	0.49	4.86076e-32
Hspg2	2.49104e-38	-0.64296	0.223	0.503	4.28434e-34
Ehd2	1.19089e-31	-0.64464	0.245	0.493	2.04821e-27
mt-Cytb	5.71761e-71	-0.644733	0.979	1	9.83372e-67
S100a10	5.06031e-45	-0.645603	0.595	0.859	8.70324e-41
Bcam	6.99172e-21	-0.646409	0.084	0.199	1.20251e-16
Synpo2	2.52959e-21	-0.648597	0.062	0.155	4.35065e-17
Rpn1	3.79508e-51	-0.649353	0.425	0.745	6.52715e-47
Dstn	1.12364e-10	-0.649444	0.655	0.787	1.93254e-06
Gm10076	2.32682e-41	-0.649722	0.521	0.78	4.0019e-37
Psap	2.73528e-25	-0.649876	0.75	0.891	4.7044e-21
Pdia6	5.86654e-54	-0.6506	0.542	0.845	1.00899e-49
Atp5k	3.49902e-62	-0.650686	0.619	0.89	6.01797e-58
Aoc3	2.65032e-28	-0.65074	0.041	0.199	4.55829e-24
Ndufa13	1.91941e-51	-0.651933	0.637	0.876	3.3012e-47
Ly6e	4.41842e-25	-0.652131	0.674	0.82	7.59924e-21
Tmem256	6.36164e-54	-0.653175	0.388	0.723	1.09414e-49
Fkbp9	1.49523e-39	-0.653526	0.153	0.402	2.57165e-35
Steap4	6.38169e-10	-0.655079	0.195	0.294	1.09759e-05
Fmo1	6.95205e-55	-0.657314	0.013	0.237	1.19568e-50
Tuba1b	2.33339e-69	-0.659677	0.518	0.867	4.0132e-65
Prelp	6.75488e-36	-0.659985	0.08	0.307	1.16177e-31
Ndufc1	5.06086e-50	-0.6608	0.443	0.755	8.70417e-46
Tgfbr3	4.22592e-28	-0.661003	0.155	0.364	7.26817e-24
Ahnak	7.60588e-67	-0.661977	0.585	0.9	1.30814e-62
Myom1	2.41468e-18	-0.662649	0.043	0.14	4.15301e-14
Mrc1	3.61255e-13	-0.663118	0.067	0.179	6.21323e-09
Cav1	1.48256e-25	-0.66346	0.193	0.41	2.54986e-21
Ifitm3	6.25521e-26	-0.664622	0.863	0.924	1.07583e-21
Scn7a	5.85926e-32	-0.669969	0.07	0.273	1.00773e-27
Ifi27	6.07295e-38	-0.671953	0.352	0.615	1.04449e-33
Itga1	7.53241e-14	-0.672292	0.172	0.272	1.2955e-09
Lrp1	7.08963e-45	-0.673999	0.325	0.644	1.21935e-40
Fosb	1.89447e-27	-0.674883	0.544	0.761	3.2583e-23
Gadd45g	1.93235e-22	-0.679885	0.195	0.39	3.32345e-18
Maged1	1.00233e-41	-0.680583	0.172	0.427	1.72391e-37
Snhg18	8.5112e-36	-0.681153	0.142	0.383	1.46384e-31
Ndufa4	3.6276e-70	-0.681559	0.675	0.934	6.23912e-66
Col15a1	5.3724e-46	-0.682746	0.027	0.243	9.24e-42
Dpm3	5.08263e-35	-0.683109	0.392	0.648	8.74161e-31
Syne2	1.16308e-29	-0.683547	0.166	0.373	2.00038e-25
Sncg	4.1384e-12	-0.685109	0.044	0.136	7.11763e-08
Dbi	3.83599e-59	-0.691434	0.559	0.869	6.59752e-55
Sned1	8.22703e-21	-0.693387	0.049	0.183	1.41497e-16
Tmed3	8.81089e-36	-0.694283	0.295	0.545	1.51538e-31
Fxyd1	1.2703e-39	-0.694909	0.139	0.409	2.18478e-35
Ramp2	7.12999e-29	-0.695137	0.104	0.294	1.22629e-24
Srpx	1.07398e-39	-0.695399	0.037	0.242	1.84713e-35
Ltbp4	5.54507e-33	-0.697803	0.137	0.362	9.53696e-29
Mfge8	3.11245e-24	-0.700086	0.205	0.423	5.35311e-20
Entpd2	1.19299e-31	-0.701885	0.069	0.251	2.05182e-27
Slfn5	2.55308e-28	-0.7035	0.289	0.537	4.39105e-24
Ptms	6.41435e-36	-0.707384	0.511	0.743	1.1032e-31
Cd302	1.98818e-27	-0.709402	0.199	0.383	3.41948e-23
Mef2c	1.68131e-33	-0.711194	0.206	0.466	2.89169e-29
Gm42418	4.99732e-13	-0.71432	1	1	8.59489e-09
C1qb	3.74285e-12	-0.715732	0.06	0.163	6.43733e-08
Laptm4a	2.06313e-50	-0.717278	0.529	0.793	3.54838e-46
mt-Nd4l	1.03633e-59	-0.717553	0.68	0.929	1.78238e-55
Lmod1	1.02861e-08	-0.718581	0.093	0.166	0.000176911
Nrip1	4.24994e-30	-0.719406	0.26	0.483	7.30948e-26
Man2a1	4.69846e-31	-0.720103	0.441	0.682	8.08088e-27
C1qc	1.35947e-10	-0.722692	0.052	0.142	2.33815e-06
Adamts2	1.72279e-26	-0.723179	0.166	0.361	2.96302e-22
Ddr2	8.5116e-28	-0.723605	0.179	0.392	1.46391e-23
Cfb	1.63566e-32	-0.724353	0.08	0.293	2.81317e-28
Slit3	5.29924e-42	-0.727307	0.099	0.35	9.11416e-38
Mgp	4.39187e-51	-0.728205	0.133	0.444	7.55358e-47
Scara5	5.57186e-33	-0.728466	0.054	0.243	9.58304e-29
Atp5e	1.08236e-50	-0.731727	0.893	0.978	1.86155e-46
Mgst1	1.53293e-20	-0.73457	0.247	0.395	2.63648e-16
Cd248	2.74818e-33	-0.737035	0.059	0.256	4.7266e-29
Maf	1.5717e-21	-0.744415	0.19	0.392	2.70317e-17
Col5a2	3.04613e-33	-0.744848	0.216	0.478	5.23904e-29
Sh3bgrl	2.49258e-62	-0.746388	0.422	0.78	4.28699e-58
Pdia3	6.97118e-77	-0.747043	0.641	0.933	1.19897e-72
Tppp3	3.0507e-44	-0.747332	0.06	0.304	5.2469e-40
Ccl11	1.1779e-25	-0.748471	0.052	0.213	2.02588e-21
Gstm2	5.05835e-55	-0.749822	0.07	0.344	8.69986e-51
Lamb2	1.18261e-47	-0.75357	0.162	0.446	2.03397e-43
Fmo2	1.78023e-31	-0.758739	0.093	0.308	3.06182e-27
Htra3	4.23466e-36	-0.760262	0.047	0.244	7.2832e-32
mt-Nd1	9.31096e-86	-0.762698	0.901	0.997	1.60139e-81
Olfml3	3.53055e-28	-0.76653	0.096	0.279	6.07219e-24
Gucy1a1	4.2347e-16	-0.770536	0.086	0.169	7.28326e-12
mt-Nd4	3.01281e-78	-0.772495	0.969	1	5.18173e-74
Abca8a	5.50385e-40	-0.775891	0.039	0.247	9.46607e-36
Rarres2	1.84617e-47	-0.784195	0.156	0.459	3.17524e-43
Mmp23	1.71928e-47	-0.784262	0.072	0.318	2.95699e-43
Tinagl1	1.55891e-18	-0.7873	0.142	0.219	2.68117e-14
Csrp1	7.10923e-11	-0.788076	0.262	0.408	1.22272e-06
C1ra	1.32249e-42	-0.788966	0.093	0.333	2.27455e-38
Dpep1	8.85324e-28	-0.789324	0.096	0.278	1.52267e-23
Epas1	1.0667e-18	-0.792387	0.113	0.231	1.83461e-14
Fcgrt	1.78742e-46	-0.793099	0.142	0.412	3.07418e-42
mt-Nd3	9.32553e-81	-0.797351	0.851	0.993	1.6039e-76
Bst2	4.16159e-64	-0.803705	0.296	0.67	7.15752e-60
Cd81	1.68351e-55	-0.809877	0.366	0.706	2.89547e-51
Nr2f2	3.18648e-34	-0.813572	0.179	0.432	5.48043e-30
Abi3bp	1.38526e-33	-0.818565	0.103	0.333	2.3825e-29
Il6st	5.21189e-41	-0.822461	0.335	0.627	8.96393e-37
Cavin3	1.92184e-46	-0.823765	0.258	0.571	3.30537e-42
Lpp	2.35813e-16	-0.823898	0.458	0.64	4.05575e-12
Nfix	1.39584e-50	-0.823913	0.278	0.57	2.40071e-46
Bicc1	5.1329e-37	-0.830362	0.102	0.333	8.82808e-33
Heg1	4.13018e-40	-0.836986	0.132	0.378	7.1035e-36
Olfml2b	6.96063e-43	-0.838524	0.12	0.359	1.19716e-38
Tshz2	2.12802e-45	-0.84161	0.134	0.396	3.65998e-41
Prrx1	3.19739e-26	-0.842758	0.207	0.433	5.49919e-22
Ppp1r14a	1.9032e-09	-0.846175	0.119	0.215	3.27332e-05
Postn	3.62923e-13	-0.848745	0.102	0.214	6.24191e-09
Car3	5.33453e-08	-0.852303	0.011	0.06	0.000917485
Nrp1	4.07436e-47	-0.868803	0.156	0.446	7.00749e-43
Pdgfra	1.48829e-29	-0.868886	0.099	0.305	2.55971e-25
Slc43a3	1.1188e-34	-0.875108	0.152	0.365	1.92423e-30
Sod3	1.75106e-44	-0.87855	0.127	0.403	3.01165e-40
Serpina3n	1.72861e-27	-0.88254	0.18	0.41	2.97303e-23
Lgi2	2.69729e-37	-0.883008	0.073	0.279	4.63907e-33
Meg3	4.05303e-22	-0.887476	0.15	0.324	6.9708e-18
Palld	1.49287e-15	-0.890347	0.173	0.318	2.56759e-11
Fbn1	2.62436e-30	-0.898581	0.169	0.404	4.51363e-26
mt-Nd2	1.83445e-96	-0.90778	0.916	0.998	3.15508e-92
C7	4.6557e-25	-0.912165	0.057	0.217	8.00734e-21
Pcolce2	9.49864e-36	-0.915915	0.09	0.295	1.63367e-31
Vkorc1	4.76204e-45	-0.917769	0.16	0.426	8.19023e-41
Lbp	3.289e-30	-0.919584	0.076	0.247	5.65675e-26
Calr	2.92745e-99	-0.920961	0.753	0.973	5.03493e-95
Col5a1	9.433e-44	-0.922771	0.139	0.379	1.62238e-39
Cavin2	2.48854e-18	-0.932389	0.074	0.216	4.28005e-14
Fstl1	5.09745e-48	-0.936927	0.25	0.577	8.76711e-44
Rnase4	1.11069e-36	-0.937518	0.152	0.381	1.91028e-32
Ccdc80	3.50375e-26	-0.940657	0.155	0.332	6.0261e-22
Cst3	1.31958e-27	-0.954522	0.851	0.936	2.26954e-23
Klf4	2.81778e-62	-0.957622	0.293	0.667	4.84631e-58
Rcn3	2.56464e-55	-0.964621	0.182	0.497	4.41093e-51
Csrp2	9.48425e-45	-0.965034	0.187	0.471	1.6312e-40
Gstm1	2.9394e-50	-0.993494	0.147	0.426	5.05547e-46
Rbp1	7.70316e-48	-0.998054	0.086	0.339	1.32487e-43
Hsp90b1	2.00056e-112	-1.01079	0.71	0.974	3.44076e-108
Nfia	5.66375e-69	-1.01794	0.165	0.519	9.74108e-65
Fabp4	1.16451e-14	-1.0258	0.33	0.495	2.00285e-10
Tmsb10	2.5832e-47	-1.03682	0.787	0.956	4.44285e-43
Igfbp7	3.41201e-53	-1.0401	0.366	0.707	5.86831e-49
Selenow	6.88887e-87	-1.04127	0.535	0.886	1.18482e-82
Nenf	2.15858e-53	-1.0427	0.252	0.574	3.71255e-49
C1qa	3.15475e-12	-1.04381	0.05	0.149	5.42585e-08
Col6a3	4.14581e-59	-1.08742	0.129	0.462	7.13037e-55
Cfh	1.25769e-23	-1.08938	0.149	0.333	2.1631e-19
Il11ra1	2.14146e-48	-1.09087	0.163	0.432	3.6831e-44
Fbln1	1.12094e-34	-1.09354	0.077	0.288	1.92791e-30
Ccl19	2.00365e-35	-1.09571	0.062	0.259	3.44608e-31
H2-Aa	1.60059e-18	-1.09897	0.08	0.225	2.75286e-14
Plpp3	1.12582e-38	-1.1051	0.243	0.522	1.9363e-34
Igfbp6	8.50625e-19	-1.10516	0.349	0.42	1.46299e-14
H2-Eb1	2.97088e-11	-1.10938	0.086	0.196	5.10962e-07
Cavin1	3.56833e-58	-1.11083	0.269	0.596	6.13718e-54
Lum	2.37743e-41	-1.11526	0.076	0.301	4.08894e-37
Tnxb	5.86775e-54	-1.1158	0.097	0.362	1.00919e-49
Col6a2	1.81502e-59	-1.12144	0.139	0.466	3.12166e-55
Ifi27l2a	2.73885e-36	-1.13617	0.362	0.644	4.71054e-32
Cd74	1.67288e-15	-1.13761	0.206	0.374	2.87719e-11
Bgn	4.28736e-56	-1.13867	0.23	0.58	7.37383e-52
Serpinf1	1.69523e-36	-1.13869	0.107	0.349	2.91563e-32
Sorbs2	2.93077e-15	-1.13886	0.052	0.151	5.04063e-11
C1s1	4.49774e-66	-1.15191	0.103	0.417	7.73566e-62
Nfib	7.46505e-65	-1.15491	0.247	0.602	1.28391e-60
Nedd4	1.3056e-65	-1.16753	0.323	0.662	2.24551e-61
Sptbn1	2.08826e-81	-1.17668	0.392	0.792	3.5916e-77
Gdf10	3.17517e-45	-1.17943	0.079	0.342	5.46097e-41
Selenom	3.16778e-62	-1.20894	0.232	0.566	5.44827e-58
Pcolce	5.05615e-53	-1.23426	0.106	0.393	8.69607e-49
Cygb	1.92432e-50	-1.24271	0.07	0.321	3.30963e-46
Sparcl1	3.60643e-28	-1.26861	0.1	0.296	6.2027e-24
Cd34	3.67492e-57	-1.27344	0.087	0.355	6.3205e-53
Ckb	3.75441e-48	-1.27734	0.132	0.413	6.45722e-44
Cfd	9.41926e-34	-1.28332	0.011	0.165	1.62002e-29
Sfrp2	1.19837e-31	-1.28527	0.054	0.235	2.06107e-27
Cxcl13	1.09107e-16	-1.28527	0.033	0.143	1.87653e-12
H2-Ab1	2.67086e-14	-1.28542	0.092	0.222	4.59362e-10
Col6a1	2.31229e-64	-1.29535	0.146	0.489	3.9769e-60
Cxcl12	3.61784e-50	-1.29755	0.166	0.479	6.22231e-46
Serpinh1	1.08992e-58	-1.30827	0.329	0.682	1.87455e-54
Zbtb20	2.83591e-82	-1.31011	0.351	0.738	4.87748e-78
Tagln	1.74666e-30	-1.32414	0.192	0.427	3.00408e-26
Selenop	2.42501e-73	-1.33854	0.286	0.662	4.17078e-69
Col14a1	1.17495e-60	-1.34335	0.069	0.35	2.0208e-56
Dpt	3.77646e-47	-1.3455	0.08	0.325	6.49513e-43
Igf1	2.13855e-41	-1.3456	0.066	0.294	3.6781e-37
Tpm1	2.41241e-29	-1.34568	0.303	0.559	4.1491e-25
Crip1	1.9906e-141	-1.38657	0.468	0.933	3.42363e-137
Sparc	1.2747e-62	-1.40422	0.429	0.782	2.19235e-58
Cd36	3.83137e-16	-1.42441	0.087	0.22	6.58957e-12
Cnn1	6.05717e-17	-1.42606	0.062	0.175	1.04177e-12
Mmp3	3.35951e-33	-1.46024	0.066	0.272	5.77801e-29
Eln	6.03545e-77	-1.46664	0.093	0.467	1.03804e-72
Lpl	6.17685e-44	-1.47758	0.109	0.371	1.06236e-39
Ogn	3.90554e-66	-1.49531	0.084	0.404	6.71713e-62
Sfrp4	4.30821e-46	-1.55259	0.017	0.222	7.40969e-42
Gas1	1.54784e-66	-1.55931	0.046	0.344	2.66214e-62
Timp2	5.52724e-75	-1.56042	0.34	0.687	9.50629e-71
Mylk	8.62087e-14	-1.60201	0.147	0.269	1.4827e-09
Myl9	4.07251e-19	-1.60276	0.13	0.297	7.00432e-15
Igfbp5	6.82058e-24	-1.64577	0.056	0.206	1.17307e-19
Serping1	1.59654e-72	-1.73256	0.18	0.566	2.74589e-68
Gas6	7.97922e-58	-1.74216	0.07	0.359	1.37235e-53
Ly6c1	6.9622e-62	-1.77056	0.107	0.421	1.19743e-57
C3	9.18609e-32	-1.80362	0.383	0.596	1.57991e-27
Acta2	9.56328e-103	-1.82951	0.283	0.758	1.64479e-98
Igfbp4	3.77632e-125	-1.87301	0.134	0.645	6.49489e-121
Tpm2	2.73625e-42	-1.89455	0.185	0.478	4.70608e-38
Dcn	1.8941e-86	-1.96181	0.167	0.599	3.25766e-82
Gsn	8.0839e-38	-1.99497	0.697	0.874	1.39035e-33
Clec3b	3.69639e-59	-2.11724	0.062	0.335	6.35743e-55
Ly6a	3.18654e-84	-2.20338	0.246	0.66	5.48053e-80
Myh11	4.43713e-20	-2.30186	0.124	0.296	7.63142e-16
Col1a1	1.72745e-87	-2.33788	0.22	0.653	2.97104e-83
Col1a2	6.2706e-97	-2.42902	0.242	0.695	1.07848e-92
Col3a1	2.87499e-139	-2.62284	0.235	0.778	4.94469e-135
