# Supplementary material for: A vein wall cell atlas of murine venous thrombosis determined by single-cell RNA sequencing
Source: Commun Biol. 2023 Jan 31;6:130. doi: 10.1038/s42003-023-04492-z (PMC9889765; doi:10.1038/s42003-023-04492-z)
Supplement: Supplementary file 4 — Supplementary Data 2 [file 42003_2023_4492_MOESM4_ESM.xlsx]

## Sheet: Sheet1
Supplementary Data 2. Differentially expressed genes in DVT versus sham group (smooth muscle cells)
	p_val	avg_log2FC	pct.1	pct.2	p_val_adj
Cxcl5	5.93598e-17	4.07638	0.521	0.063	1.02093e-12
Tnc	2.29282e-28	3.7887	0.918	0.7	3.94342e-24
Ankrd1	6.98384e-17	3.77001	0.548	0.26	1.20115e-12
Cryab	4.81357e-21	3.73548	0.973	0.991	8.27887e-17
Mt1	4.1725e-16	3.64449	0.973	0.991	7.17628e-12
Mt2	8.74726e-21	3.57947	0.932	0.812	1.50444e-16
Lmcd1	2.69573e-28	3.49865	0.863	0.623	4.63639e-24
S100a8	2.2143e-21	3.21974	0.877	0.323	3.80837e-17
S100a9	2.78999e-20	3.17612	0.849	0.341	4.7985e-16
H2-M9	5.18095e-08	3.13345	0.37	0.103	0.000891072
Serpine1	1.83599e-22	2.9848	0.945	0.65	3.15772e-18
Thbd	5.96121e-25	2.97265	0.685	0.399	1.02527e-20
Cdo1	4.42171e-10	2.932	0.151	0.139	7.6049e-06
Thbs1	1.6608e-16	2.78773	0.959	0.933	2.85641e-12
Cxcl3	7.85579e-16	2.67409	0.342	0.004	1.35112e-11
Cxcl1	6.91103e-10	2.57631	0.726	0.426	1.18863e-05
Inhba	2.80855e-10	2.43983	0.877	0.852	4.83042e-06
2410006H16Rik	1.82572e-32	2.36348	0.959	0.466	3.14005e-28
Phlda1	1.47589e-23	2.3035	0.877	0.359	2.53838e-19
Gm12840	1.91689e-20	2.26526	0.959	0.785	3.29687e-16
Mgp	7.97439e-09	2.23142	0.411	0.691	0.000137151
Tnfrsf12a	7.30206e-26	2.19697	0.959	0.731	1.25588e-21
Hmga1	8.44363e-30	2.16456	0.781	0.135	1.45222e-25
Cd93	1.58249e-17	2.16058	0.658	0.525	2.72172e-13
Rgs16	1.09751e-12	2.15651	0.425	0.076	1.88761e-08
Cxcl2	2.18422e-11	2.12857	0.781	0.475	3.75663e-07
Rbm3	6.61609e-46	2.07622	1	0.933	1.1379e-41
Fosl1	9.75768e-38	2.06993	0.726	0.018	1.67822e-33
Gm47283	1.38209e-22	2.05339	0.959	0.861	2.37706e-18
Snhg1	4.55638e-21	2.00479	0.849	0.57	7.83651e-17
Cd44	2.98356e-22	1.98959	0.808	0.61	5.13143e-18
Hspb1	3.00344e-12	1.97154	1	1	5.16561e-08
Gdf15	3.6504e-13	1.95426	0.534	0.143	6.27832e-09
Snhg6	2.89659e-31	1.94811	0.904	0.744	4.98184e-27
Cd200	4.39821e-19	1.94311	0.425	0.704	7.56449e-15
Ier3	2.07985e-12	1.86501	0.863	0.735	3.57714e-08
Procr	4.28328e-16	1.8305	0.74	0.309	7.36681e-12
Slc16a3	9.78001e-16	1.807	0.644	0.278	1.68206e-11
Esd	2.68603e-28	1.77285	1	0.955	4.6197e-24
Il6	5.04785e-14	1.77168	0.63	0.152	8.68179e-10
Ednrb	9.57534e-09	1.77052	0.288	0.444	0.000164686
Spry2	2.95261e-17	1.75707	0.822	0.372	5.0782e-13
Itga5	1.09463e-21	1.73218	0.959	0.668	1.88266e-17
Ch25h	1.72147e-18	1.69107	0.425	0.018	2.96075e-14
Hmox1	3.4497e-09	1.68078	0.548	0.305	5.93314e-05
Rnh1	1.60742e-36	1.66329	1	0.933	2.7646e-32
Pakap.1	4.67396e-23	1.65465	0.973	0.982	8.03875e-19
Gas5	4.34344e-26	1.65358	1	0.964	7.47029e-22
Sdc4	1.85244e-20	1.64526	1	0.955	3.18601e-16
Gnl3	1.15425e-27	1.64278	0.945	0.83	1.98519e-23
Ngf	9.07704e-16	1.63771	0.562	0.457	1.56116e-11
Sgk1	1.35578e-11	1.6299	0.795	0.587	2.3318e-07
Fam129b	1.50411e-33	1.61739	0.89	0.583	2.58692e-29
Asns	7.6725e-23	1.59414	0.575	0.13	1.31959e-18
Klf6	6.32952e-20	1.5898	0.959	0.96	1.08861e-15
Ccnyl1	6.17489e-15	1.57029	0.644	0.229	1.06202e-10
Eif1a	2.66767e-30	1.56801	1	0.874	4.58813e-26
Vegfa	7.91998e-09	1.56132	0.589	0.327	0.000136216
Hsp90aa1	6.76514e-23	1.56091	1	1	1.16354e-18
Ier5	1.50037e-16	1.55809	0.945	0.74	2.58048e-12
Por	1.12001e-23	1.54444	0.986	0.664	1.9263e-19
Atf4	8.62336e-30	1.53604	1	0.928	1.48313e-25
Rassf1	4.86005e-21	1.53415	0.945	0.713	8.35881e-17
Slc2a1	9.36791e-24	1.53	0.877	0.417	1.61119e-19
Nars	6.84687e-28	1.52787	0.986	0.919	1.17759e-23
Glul	2.68203e-11	1.52034	0.808	0.628	4.61283e-07
Hspb7	1.94212e-17	1.49178	0.89	0.762	3.34025e-13
Flt1	4.10512e-13	1.49117	0.575	0.152	7.0604e-09
Nfkbia	2.44045e-10	1.48941	0.904	0.874	4.19732e-06
Apold1	5.49085e-08	1.47124	0.562	0.233	0.000944371
Errfi1	7.65937e-14	1.47085	1	0.946	1.31734e-09
Odc1	2.86998e-15	1.46074	0.959	0.865	4.93609e-11
Tm4sf1	3.06026e-13	1.45991	0.918	0.96	5.26334e-09
Eif2s2	1.23404e-30	1.45708	1	0.996	2.12242e-26
Tent5a	1.28022e-10	1.44951	0.658	0.511	2.20186e-06
Lgals3	1.43681e-10	1.44681	0.822	0.664	2.47117e-06
Epb41l4aos	9.95397e-17	1.44313	0.63	0.143	1.71198e-12
Ncl	1.85654e-25	1.43972	1	1	3.19306e-21
Serpinb6b	2.58384e-13	1.43191	0.479	0.502	4.44395e-09
Yrdc	6.37937e-27	1.42911	0.822	0.422	1.09719e-22
Usp53	1.0098e-17	1.42335	0.808	0.471	1.73675e-13
Cstb	1.11709e-20	1.4088	1	0.937	1.92129e-16
Eif6	2.03183e-34	1.4039	0.973	0.834	3.49454e-30
Il11	3.46036e-09	1.40123	0.233	0.009	5.95147e-05
Nop58	9.90527e-23	1.39711	0.932	0.798	1.70361e-18
Rcan1	3.19479e-13	1.39648	0.753	0.363	5.49473e-09
Ccdc71l	5.37626e-15	1.39077	0.699	0.399	9.24664e-11
Plaur	8.34286e-21	1.38782	0.74	0.211	1.43489e-16
Medag	6.70696e-15	1.37234	0.74	0.462	1.15353e-10
Hilpda	1.95785e-12	1.37007	0.616	0.197	3.36731e-08
Srm	9.58611e-18	1.3647	0.795	0.547	1.64871e-13
Tmed5	7.09346e-22	1.35286	0.932	0.668	1.22e-17
Vmp1	3.56088e-23	1.35202	0.986	0.785	6.12436e-19
Snhg15	2.94348e-13	1.35176	0.616	0.224	5.06249e-09
Ppp1r14b	1.84504e-22	1.34804	1	0.906	3.17328e-18
Selenos	1.90134e-20	1.34059	0.973	0.951	3.27011e-16
Galnt15	1.45817e-10	1.33864	0.192	0.211	2.50791e-06
Clic1	1.20211e-30	1.33484	1	0.969	2.06752e-26
Bdnf	5.42329e-13	1.33139	0.411	0.045	9.32751e-09
Mthfd2	9.75069e-18	1.31004	0.74	0.417	1.67702e-13
5430416N02Rik	1.42969e-13	1.30552	0.438	0.081	2.45892e-09
Lrrc32	1.2746e-15	1.30534	0.863	0.803	2.19219e-11
Ddx21	1.33486e-23	1.29665	1	0.892	2.29583e-19
Ifrd1	4.3178e-16	1.27507	1	0.865	7.42619e-12
Hspa9	1.1024e-17	1.26666	0.973	0.955	1.89601e-13
Nhp2	6.4361e-24	1.25473	0.932	0.785	1.10695e-19
Prdx5	1.26558e-14	1.24896	0.973	0.964	2.17667e-10
AC160336.1	2.13709e-13	1.23668	0.658	0.296	3.67558e-09
Psmd8	3.58436e-23	1.23367	1	0.951	6.16475e-19
Tagln2	5.72319e-12	1.2323	0.973	0.955	9.84332e-08
Fkbp11	1.24508e-10	1.2228	0.575	0.318	2.14141e-06
Tpm4	6.62105e-16	1.21833	0.986	1	1.13875e-11
Eif4a1	6.86445e-27	1.21301	1	1	1.18062e-22
Metrnl	5.24797e-16	1.21054	0.685	0.345	9.02598e-12
Cdkn1a	7.13501e-11	1.20083	0.973	0.673	1.22715e-06
Pdgfa	3.81742e-11	1.19604	0.986	0.924	6.56557e-07
Bnip3	1.39257e-11	1.19438	0.452	0.238	2.39509e-07
Mif	4.30598e-09	1.19237	1	0.996	7.40585e-05
Zfas1	6.02527e-20	1.1918	0.836	0.399	1.03629e-15
Nop56	1.01695e-13	1.18577	0.836	0.722	1.74906e-09
Pgk1	1.52644e-13	1.18353	0.959	0.955	2.62532e-09
Eif5	1.73234e-20	1.18343	1	0.996	2.97946e-16
Ddx39	5.54094e-21	1.18163	0.753	0.471	9.52986e-17
Ereg	6.58449e-12	1.17936	0.329	0.022	1.13247e-07
Arid5b	2.54455e-14	1.17831	0.986	0.987	4.37637e-10
Pxdc1	1.72065e-13	1.17694	0.781	0.471	2.95934e-09
Nme1	5.59573e-19	1.17343	0.986	0.96	9.62409e-15
Manf	3.88259e-10	1.15001	0.945	0.991	6.67766e-06
Cks2	4.09355e-10	1.14201	0.479	0.126	7.0405e-06
Txnl1	8.7095e-22	1.14004	0.973	0.87	1.49795e-17
Fermt2	1.52793e-20	1.1357	1	0.996	2.62789e-16
Snhg12	5.43778e-09	1.13534	0.753	0.529	9.35243e-05
Ldha	4.06568e-09	1.13505	1	1	6.99257e-05
Sphk1	1.13839e-15	1.13489	0.534	0.09	1.95792e-11
Ftl1	7.35676e-16	1.1341	1	0.996	1.26529e-11
Tsc22d2	3.37798e-15	1.13327	0.89	0.78	5.8098e-11
Slc39a6	2.4685e-15	1.13157	0.753	0.462	4.24557e-11
Hnrnpf	3.25919e-24	1.128	1	0.982	5.60548e-20
Itpripl2	1.36543e-11	1.12743	0.904	0.839	2.3484e-07
Arhgap31	5.58354e-12	1.12714	0.781	0.372	9.60312e-08
Baz1a	6.01133e-14	1.12642	0.795	0.395	1.03389e-09
Npm1	8.16616e-20	1.12639	1	1	1.4045e-15
Rtn4	1.77226e-20	1.1239	1	0.978	3.04811e-16
Tomm20	7.38577e-25	1.11927	0.973	0.96	1.27028e-20
Aen	2.68369e-18	1.11909	0.808	0.435	4.61567e-14
Bcar1	3.77902e-18	1.11209	0.603	0.377	6.49953e-14
Pvr	4.08436e-16	1.10858	0.767	0.341	7.02469e-12
Rdh10	6.38569e-10	1.10636	0.452	0.135	1.09827e-05
Trib1	9.67403e-13	1.09797	0.836	0.498	1.66384e-08
Hipk2	4.81856e-19	1.09304	0.781	0.422	8.28743e-15
Foxs1	3.05242e-12	1.0889	0.726	0.686	5.24986e-08
Taf1d	1.11364e-11	1.08352	0.945	0.821	1.91536e-07
Lrrc59	1.49078e-19	1.08334	0.918	0.883	2.56399e-15
Cdv3	2.57866e-15	1.08056	0.945	0.901	4.43504e-11
Myh9	2.59378e-12	1.07931	0.986	0.978	4.46103e-08
Myo10	8.13771e-12	1.07716	0.767	0.525	1.39961e-07
Eif5a	1.22831e-15	1.07707	1	0.996	2.11257e-11
Rbms1	3.47153e-15	1.07423	0.986	0.964	5.97068e-11
Ran	1.96665e-17	1.064	1	0.991	3.38245e-13
Maff	4.62024e-14	1.06143	0.877	0.48	7.94635e-10
Msmo1	7.45358e-10	1.059	0.685	0.457	1.28194e-05
Tns3	7.93718e-13	1.05526	0.685	0.511	1.36511e-08
Tomm40	4.53513e-19	1.05354	0.849	0.744	7.79997e-15
Cct4	1.1268e-18	1.04949	0.959	0.951	1.93798e-14
Trpc6	9.52081e-09	1.04942	0.507	0.215	0.000163748
Gar1	1.85435e-20	1.04861	0.726	0.417	3.1893e-16
Slc7a5	1.41003e-15	1.04717	0.466	0.063	2.42512e-11
Tspan4	6.09397e-15	1.04171	0.863	0.529	1.0481e-10
Runx1	2.06049e-12	1.03966	0.671	0.309	3.54384e-08
Ccdc86	4.39479e-16	1.03539	0.74	0.3	7.55861e-12
Phc2	3.04777e-20	1.02765	0.849	0.682	5.24187e-16
Adam19	5.19353e-09	1.02473	0.699	0.516	8.93235e-05
Raph1	4.2113e-09	1.01951	0.877	0.812	7.24302e-05
Csf1	8.94797e-09	1.01878	0.685	0.601	0.000153896
Dnajb9	9.42046e-11	1.0182	0.753	0.601	1.62022e-06
Rras2	2.85196e-12	1.01723	0.644	0.296	4.90509e-08
Lcn2	4.2141e-09	1.01471	0.425	0.108	7.24783e-05
Nipal1	1.61489e-20	1.01317	0.425	0.004	2.77746e-16
Ddit3	1.06426e-10	1.01132	0.808	0.484	1.83041e-06
Llph	2.19088e-18	1.00747	0.959	0.794	3.76809e-14
Ppan	7.25167e-17	1.00621	0.712	0.233	1.24721e-12
Pold4	1.62166e-12	1.00585	0.822	0.664	2.78909e-08
Hk2	1.70528e-10	1.00499	0.658	0.345	2.93291e-06
Ets1	2.68729e-08	1.00327	0.808	0.574	0.000462187
Btg3	3.24346e-17	1.00227	0.904	0.655	5.57843e-13
Nifk	1.32858e-14	1.00217	0.781	0.534	2.28503e-10
Map4k4	8.16641e-12	0.998908	1	0.982	1.40454e-07
Samd4b	8.26608e-15	0.997646	0.932	0.807	1.42168e-10
Sbds	6.56823e-20	0.994404	0.918	0.753	1.12967e-15
Srp9	4.04161e-17	0.993424	1	0.973	6.95117e-13
Slc3a2	2.97371e-12	0.990312	0.932	0.753	5.11449e-08
Ctsl	2.99794e-08	0.990072	0.959	0.978	0.000515616
Tnfaip1	2.41919e-13	0.989771	0.89	0.794	4.16076e-09
1110038B12Rik	1.1421e-10	0.98622	0.658	0.327	1.9643e-06
Riok3	4.43527e-20	0.981913	0.986	0.87	7.62822e-16
Rhoc	5.8015e-17	0.977912	0.986	0.991	9.978e-13
Tcim	1.5933e-08	0.976036	0.548	0.417	0.000274032
Ssr2	1.25986e-11	0.974044	0.945	0.897	2.16684e-07
Timm10	3.81542e-15	0.972073	0.781	0.543	6.56214e-11
H13	3.29915e-12	0.971071	0.918	0.821	5.67421e-08
Bzw1	5.33431e-19	0.96984	0.986	0.951	9.17447e-15
Bcl10	7.24904e-18	0.967437	0.945	0.587	1.24676e-13
Eef1e1	6.62105e-14	0.964543	0.726	0.448	1.13875e-09
9130008F23Rik	1.20001e-10	0.963864	0.507	0.215	2.0639e-06
Rac1	4.68947e-22	0.962052	1	1	8.06541e-18
Txnrd1	1.20362e-13	0.960882	0.959	0.83	2.0701e-09
Tmem37	3.84384e-14	0.960737	0.397	0.027	6.61102e-10
Psmd11	9.51441e-16	0.958306	0.986	0.942	1.63638e-11
Pim3	2.70825e-13	0.957071	0.699	0.323	4.65792e-09
Rpl23	3.04262e-20	0.956824	1	1	5.233e-16
Mafg	3.91229e-12	0.955794	0.918	0.686	6.72875e-08
Mir22hg	4.30109e-10	0.955771	0.959	0.816	7.39745e-06
Fxyd5	2.2799e-08	0.953661	0.877	0.749	0.00039212
Rerg	1.05688e-08	0.952317	0.521	0.287	0.000181773
Anxa2	4.26813e-08	0.950971	1	0.973	0.000734075
Itprip	3.57674e-16	0.950731	0.685	0.175	6.15164e-12
Hspd1	8.32666e-09	0.950458	0.973	0.991	0.00014321
Dusp10	4.06019e-08	0.945144	0.411	0.206	0.000698312
Pttg1ip	1.01119e-11	0.939772	0.959	0.879	1.73914e-07
Akap13	1.43383e-13	0.939582	1	0.852	2.46604e-09
Lif	3.68357e-09	0.938057	0.26	0.022	6.33538e-05
Ddah1	1.07076e-09	0.938022	0.466	0.197	1.84161e-05
Adm	3.45723e-08	0.936591	0.315	0.054	0.000594609
Kdm1a	3.52208e-12	0.935738	0.849	0.726	6.05763e-08
Anp32b	4.79607e-17	0.934852	1	0.982	8.24876e-13
Irak3	4.41678e-09	0.933003	0.575	0.314	7.59643e-05
Igf2bp2	1.80489e-12	0.931066	0.63	0.206	3.10422e-08
Ebna1bp2	5.60375e-17	0.930751	0.945	0.83	9.63789e-13
Wdr74	3.46136e-16	0.930417	0.699	0.377	5.95319e-12
Txndc17	4.88644e-14	0.929856	0.986	0.973	8.4042e-10
Pa2g4	3.08976e-15	0.928416	0.986	0.892	5.31408e-11
Zfp948	1.88975e-11	0.928387	0.575	0.26	3.25018e-07
Prkar2a	3.01909e-08	0.925949	0.904	0.825	0.000519254
Psat1	9.07504e-12	0.921415	0.397	0.112	1.56082e-07
Slc35e4	8.17013e-16	0.917555	0.781	0.386	1.40518e-11
Sh3glb1	1.07732e-16	0.917344	1	0.996	1.85288e-12
Csnk1e	3.76764e-18	0.917322	0.973	0.785	6.47997e-14
H3f3b	3.38868e-17	0.915545	1	1	5.8282e-13
Serpine2	2.74577e-11	0.915004	0.562	0.91	4.72244e-07
Serp1	8.06919e-11	0.914642	0.918	0.906	1.38782e-06
Eif3j1	3.2988e-18	0.906814	0.973	0.973	5.67361e-14
Rsbn1	1.77699e-10	0.906531	0.767	0.547	3.05625e-06
Esf1	1.47534e-14	0.904247	0.959	0.87	2.53744e-10
Plk3	1.61439e-13	0.904206	0.548	0.112	2.77658e-09
Lyar	7.42836e-12	0.904206	0.849	0.695	1.2776e-07
Rps5	3.21676e-14	0.901278	1	1	5.5325e-10
Csnk1d	4.19062e-12	0.900294	0.849	0.592	7.20745e-08
Tbc1d10a	2.57934e-17	0.893014	0.699	0.211	4.43621e-13
Layn	2.95209e-09	0.893014	0.466	0.175	5.0773e-05
Wdr43	1.45542e-11	0.89165	0.836	0.7	2.50317e-07
Twist2	1.99738e-12	0.890535	0.534	0.139	3.43529e-08
Il17ra	1.92077e-08	0.89032	0.534	0.238	0.000330352
Numbl	3.19241e-11	0.889791	0.671	0.422	5.49063e-07
Snhg16	4.31545e-09	0.889177	0.425	0.121	7.42214e-05
Pgam1	1.2505e-10	0.886457	0.986	0.978	2.15073e-06
Tmem11	1.09879e-13	0.883669	0.726	0.426	1.88981e-09
Myc	1.79259e-08	0.883278	0.644	0.274	0.000308308
Rap1b	6.75271e-14	0.883075	1	0.96	1.1614e-09
Cks1b	7.27729e-12	0.882621	0.589	0.336	1.25162e-07
Mgat2	2.34798e-14	0.882596	0.959	0.776	4.03829e-10
Rpl12	2.85092e-09	0.882006	1	1	4.9033e-05
Mrto4	5.98104e-16	0.879503	0.863	0.641	1.02868e-11
Bhlhe40	5.86813e-09	0.879443	0.781	0.408	0.000100926
Gtpbp4	1.16831e-12	0.879271	0.904	0.758	2.00938e-08
Rnps1	2.51625e-16	0.877528	0.959	0.812	4.3277e-12
Tmed2	2.02826e-16	0.875422	0.973	0.973	3.4884e-12
Magoh	9.16024e-16	0.872462	0.959	0.798	1.57547e-11
Gars	8.95504e-18	0.869522	0.877	0.776	1.54018e-13
Wsb1	6.43758e-12	0.869478	0.932	0.686	1.1072e-07
Emp1	1.21613e-10	0.869143	0.452	0.256	2.09162e-06
Bcl2l1	1.16788e-12	0.869143	0.753	0.516	2.00864e-08
Nfil3	1.76919e-10	0.868572	0.795	0.529	3.04283e-06
Rack1	9.79878e-17	0.868478	1	1	1.68529e-12
Zfp469	7.16451e-10	0.86835	0.397	0.099	1.23222e-05
Gpatch4	1.92023e-13	0.867951	0.63	0.309	3.30261e-09
Nip7	6.67699e-17	0.867851	0.808	0.538	1.14837e-12
Eef1g	4.29311e-13	0.865666	1	1	7.38371e-09
Luzp1	5.09084e-13	0.86505	0.973	0.942	8.75573e-09
Ranbp1	1.35631e-13	0.864872	0.986	0.973	2.33272e-09
Ak6	3.7901e-13	0.863262	0.808	0.61	6.5186e-09
Csrnp1	2.85438e-10	0.863022	0.918	0.596	4.90925e-06
Ube2i	8.59965e-16	0.862468	0.973	0.892	1.47905e-11
Gmppb	1.29962e-08	0.861883	0.644	0.484	0.000223521
Anxa7	2.12029e-15	0.861619	0.986	0.857	3.64669e-11
Rps6	2.67943e-19	0.861443	1	1	4.60836e-15
Trabd	7.76454e-12	0.859896	0.74	0.363	1.33542e-07
Cd63	9.72748e-18	0.859329	1	1	1.67303e-13
Etf1	2.51266e-15	0.85799	0.986	0.937	4.32152e-11
Txn1	3.67273e-09	0.855718	1	0.996	6.31672e-05
Polr1d	1.6915e-14	0.852272	1	0.955	2.90921e-10
Tpd52	1.02741e-11	0.851783	0.781	0.489	1.76704e-07
Tgif1	2.50335e-09	0.850541	0.534	0.229	4.30551e-05
Zfp281	1.35479e-11	0.849978	0.74	0.57	2.33011e-07
Arpc5	7.23324e-13	0.848872	0.986	0.901	1.24405e-08
Cct7	1.38036e-14	0.848679	1	0.996	2.37408e-10
Snrpd1	4.35667e-15	0.848543	0.932	0.933	7.49303e-11
Eif1ad	3.19815e-14	0.845541	0.781	0.341	5.50051e-10
Tmem120a	1.1962e-08	0.844135	0.575	0.251	0.000205734
Cltb	2.30626e-15	0.842342	0.959	0.942	3.96653e-11
Snu13	2.11146e-14	0.84215	0.959	0.942	3.63149e-10
Trappc4	1.51576e-14	0.841809	0.863	0.78	2.60695e-10
Ufm1	3.37428e-14	0.8411	0.904	0.91	5.80342e-10
Mak16	1.38332e-13	0.838637	0.822	0.507	2.37917e-09
Rsl1d1	1.86498e-14	0.83839	0.877	0.825	3.20758e-10
Eif2s1	4.51634e-14	0.83839	0.904	0.821	7.76765e-10
Lrrc8a	1.26612e-12	0.837898	0.904	0.7	2.1776e-08
Ywhah	2.5083e-08	0.830889	0.959	0.933	0.000431403
Tmed9	4.87614e-11	0.830746	1	0.973	8.38647e-07
Abi1	9.25437e-11	0.829847	0.904	0.834	1.59166e-06
U2af1	2.61176e-14	0.828349	0.945	0.897	4.49196e-10
Clic4	6.62782e-09	0.826579	1	1	0.000113992
Gnpnat1	1.51234e-12	0.822971	0.644	0.372	2.60108e-08
Tma16	3.4254e-11	0.821754	0.575	0.323	5.89134e-07
Map2k1	9.80971e-12	0.820923	0.74	0.543	1.68717e-07
Nr2c2ap	8.95693e-12	0.817526	0.685	0.283	1.5405e-07
Cblb	3.1551e-09	0.817526	0.644	0.283	5.42645e-05
Ybx3	1.30168e-12	0.817256	1	0.996	2.23876e-08
Psmd7	8.59619e-15	0.815614	1	0.951	1.47846e-10
Gpr35	3.07789e-11	0.813264	0.274	0.009	5.29367e-07
Srp19	6.3595e-14	0.811215	0.877	0.857	1.09377e-09
Zfp52	2.96242e-10	0.809015	0.507	0.175	5.09506e-06
Rps19bp1	5.84005e-13	0.805514	0.795	0.543	1.00443e-08
Ube2d3	5.46772e-14	0.804972	1	0.996	9.40393e-10
Cdk2ap2	3.9221e-13	0.804662	1	0.874	6.74562e-09
Larp1	3.03916e-10	0.80372	0.89	0.857	5.22705e-06
Hdc	4.39921e-10	0.802124	0.26	0.013	7.56621e-06
Adrm1	6.355e-12	0.801681	0.904	0.767	1.093e-07
Tpt1	3.40259e-13	0.800824	1	1	5.85211e-09
Spcs2	3.15011e-08	0.800184	0.973	0.96	0.000541787
Fads3	6.36355e-13	0.798161	0.918	0.874	1.09447e-08
Dusp7	4.02697e-09	0.797227	0.671	0.363	6.92599e-05
Pelo	1.30015e-08	0.797148	0.699	0.439	0.000223613
Aprt	1.66007e-10	0.797059	0.945	0.888	2.85515e-06
Mrps18b	2.18033e-13	0.793939	0.658	0.489	3.74996e-09
Strap	1.43881e-13	0.792847	0.89	0.771	2.47461e-09
Mybbp1a	1.38287e-11	0.791511	0.904	0.807	2.37839e-07
Nabp1	2.59284e-09	0.791358	0.507	0.247	4.45943e-05
Tpm3	1.64982e-14	0.791021	1	0.969	2.83752e-10
Baiap2l1	1.62677e-15	0.790896	0.37	0.013	2.79788e-11
Selenok	3.38854e-14	0.790362	1	0.987	5.82795e-10
Atad3a	6.18652e-11	0.790208	0.616	0.251	1.06402e-06
Larp4	9.22591e-09	0.786925	0.904	0.812	0.000158677
Ube2g2	1.21248e-13	0.78595	0.74	0.556	2.08534e-09
Diaph1	2.004e-09	0.785707	0.932	0.726	3.44667e-05
Rpl18	2.41294e-14	0.785526	1	1	4.15002e-10
Mcl1	6.13377e-12	0.784316	0.986	0.987	1.05495e-07
Cyth3	3.08484e-09	0.783256	0.918	0.843	5.30562e-05
Uap1	9.79153e-12	0.782025	0.863	0.695	1.68404e-07
Ubap1	9.04142e-10	0.780513	0.671	0.386	1.55503e-05
Timm8a1	3.95655e-12	0.780488	0.685	0.323	6.80487e-08
Cct2	5.1299e-15	0.779091	0.986	0.996	8.82291e-11
Cct8	8.1054e-11	0.778108	0.973	0.996	1.39405e-06
Nolc1	1.98136e-11	0.777085	0.781	0.735	3.40774e-07
Sars	2.32196e-10	0.776314	0.836	0.825	3.99354e-06
Pgm2	2.55185e-12	0.773458	0.589	0.202	4.38893e-08
Nop16	2.74798e-12	0.772963	0.712	0.35	4.72624e-08
Sertad1	1.71359e-09	0.772539	0.836	0.57	2.9472e-05
Map2k3	9.63634e-10	0.771692	0.877	0.713	1.65735e-05
Spire1	1.61108e-09	0.771342	0.767	0.408	2.7709e-05
Srp72	2.1907e-12	0.769486	0.918	0.816	3.76779e-08
Grwd1	7.53397e-11	0.76914	0.534	0.215	1.29577e-06
Brix1	1.55512e-10	0.767195	0.753	0.583	2.67465e-06
Nsun2	2.65406e-12	0.763794	0.795	0.552	4.56471e-08
Rpl8	1.23133e-15	0.763515	1	1	2.11776e-11
Kdelr2	3.57875e-08	0.762715	0.932	0.865	0.00061551
Acod1	7.28257e-10	0.761807	0.26	0.013	1.25253e-05
Ptpn2	3.95776e-08	0.761635	0.712	0.525	0.000680695
Ehd1	1.48594e-10	0.761567	0.973	0.942	2.55566e-06
Serpinb6a	6.72415e-10	0.759117	0.986	0.973	1.15649e-05
Spcs3	9.94201e-11	0.758211	0.863	0.632	1.70993e-06
Rps18	2.79588e-09	0.757067	1	1	4.80864e-05
Mvp	3.63759e-11	0.756826	0.932	0.753	6.25629e-07
Rpl24	2.62037e-17	0.756124	1	1	4.50678e-13
Gpr4	2.76939e-13	0.755755	0.411	0.04	4.76307e-09
Pcbp4	6.23738e-11	0.755661	0.781	0.386	1.07277e-06
Ppp1r15b	3.89673e-10	0.755024	0.822	0.677	6.70199e-06
Atf6	3.7903e-09	0.754033	0.808	0.65	6.51893e-05
Dot1l	1.13036e-09	0.752715	0.767	0.65	1.94411e-05
Ptpn12	1.67947e-10	0.751719	0.863	0.583	2.88852e-06
Eif4ebp1	5.58427e-09	0.750567	0.973	0.906	9.60439e-05
Wdr75	8.31406e-10	0.750478	0.712	0.381	1.42993e-05
Rpl6	1.30056e-15	0.749061	1	1	2.23683e-11
Rps3	9.85315e-10	0.74736	1	1	1.69464e-05
Arf6	3.11449e-08	0.746211	0.836	0.673	0.000535661
Gtf2h1	5.54038e-09	0.744342	0.658	0.48	9.5289e-05
Kras	4.03552e-12	0.742526	0.932	0.798	6.94069e-08
Dnajc21	3.7132e-10	0.742429	0.89	0.74	6.38633e-06
Bet1l	4.06913e-12	0.741034	0.781	0.709	6.9985e-08
Cflar	4.07034e-11	0.740418	0.973	0.812	7.00059e-07
Fau	1.39172e-12	0.738539	1	1	2.39362e-08
Retnlg	7.17168e-13	0.737656	0.356	0.022	1.23346e-08
H6pd	8.19143e-09	0.737585	0.767	0.673	0.000140884
Ppp2r2a	3.61932e-09	0.737304	0.945	0.857	6.22487e-05
Eif1	1.10638e-10	0.734821	1	1	1.90287e-06
Phf23	9.74663e-09	0.732382	0.767	0.547	0.000167632
Mcfd2	4.9299e-09	0.732192	0.781	0.632	8.47893e-05
Tnf	4.83519e-09	0.73137	0.288	0.031	8.31605e-05
Cct3	9.1438e-11	0.731317	0.973	0.973	1.57264e-06
Fbl	4.68159e-11	0.730554	0.959	0.807	8.05187e-07
Cct5	5.73988e-11	0.725408	1	0.978	9.87202e-07
Cyth2	2.39999e-12	0.724222	0.836	0.605	4.12774e-08
Nop14	2.39715e-11	0.723895	0.795	0.574	4.12286e-07
Pabpc1	3.38738e-10	0.723024	1	1	5.82596e-06
Cebpz	5.32913e-10	0.721385	0.918	0.861	9.16557e-06
Ptrh1	9.62753e-10	0.720304	0.425	0.184	1.65584e-05
Aimp2	1.3403e-09	0.7196	0.753	0.48	2.30519e-05
Rpl18a	3.25259e-16	0.718289	1	1	5.59414e-12
Eif3d	5.13998e-12	0.717384	0.904	0.892	8.84025e-08
Surf4	8.13198e-09	0.717285	0.945	0.906	0.000139862
Rbm8a	2.33721e-11	0.716103	0.986	0.96	4.01976e-07
Vat1	3.3203e-08	0.71138	0.822	0.771	0.000571058
Pgs1	1.22523e-10	0.711187	0.699	0.399	2.10728e-06
Anxa5	1.96813e-08	0.710448	1	0.996	0.000338499
Fam214b	1.24722e-08	0.710375	0.795	0.525	0.000214509
Ipo7	7.59196e-09	0.70976	0.863	0.848	0.000130574
Sf3b4	4.30915e-11	0.70898	0.781	0.601	7.4113e-07
Nfkbib	9.31716e-10	0.707993	0.671	0.354	1.60246e-05
Trim27	5.71666e-11	0.706324	0.712	0.408	9.83209e-07
Timm17a	3.62407e-10	0.70574	0.932	0.87	6.23305e-06
Hsp90ab1	4.75857e-09	0.705567	1	1	8.18427e-05
Rrp8	3.06346e-09	0.704185	0.712	0.534	5.26884e-05
Ftsj3	1.93333e-09	0.703706	0.753	0.471	3.32513e-05
Timm23	3.07824e-10	0.702498	0.932	0.821	5.29426e-06
Snrpa1	1.30599e-08	0.699612	0.877	0.722	0.000224617
Rrp9	6.25271e-09	0.696975	0.671	0.327	0.00010754
Alyref	2.34203e-13	0.695964	0.849	0.762	4.02806e-09
Tbrg1	1.23584e-08	0.69538	0.986	0.96	0.000212552
Cmpk1	1.48471e-08	0.693538	0.89	0.749	0.000255355
Tatdn2	7.18951e-09	0.693069	0.644	0.359	0.000123652
Rnf126	1.55394e-09	0.691694	0.685	0.404	2.67262e-05
Prmt1	1.66523e-10	0.691518	0.973	0.883	2.86402e-06
Kpnb1	3.54611e-09	0.687367	0.904	0.901	6.09895e-05
Ptpmt1	3.06424e-11	0.685643	0.808	0.722	5.27019e-07
Eif3e	1.66983e-11	0.684379	1	0.982	2.87194e-07
Btf3	2.33668e-13	0.683698	1	1	4.01886e-09
Wdr45b	6.83822e-11	0.683364	0.863	0.7	1.17611e-06
Rpl9	9.59405e-09	0.682298	1	1	0.000165008
Rps15a	2.68038e-10	0.682181	1	1	4.60999e-06
Eif2b2	1.1035e-10	0.681038	0.712	0.336	1.8979e-06
Polr2h	7.65202e-11	0.680469	0.74	0.413	1.31607e-06
Ppp2cb	1.63917e-09	0.678762	0.781	0.659	2.81921e-05
Eny2	1.66046e-10	0.67857	0.918	0.848	2.85583e-06
Plpbp	3.68781e-12	0.677879	0.808	0.592	6.34267e-08
Plcxd2	1.89627e-09	0.675466	0.356	0.058	3.2614e-05
Psmd14	6.50558e-09	0.674195	0.849	0.771	0.000111889
Cars	1.02135e-08	0.672476	0.685	0.363	0.000175663
Rps3a1	4.24556e-13	0.671518	1	1	7.30194e-09
Rps2	4.38143e-08	0.670712	1	1	0.000753563
Sgms2	8.53047e-09	0.668478	0.493	0.184	0.000146716
Sin3b	6.08859e-11	0.667659	0.945	0.821	1.04718e-06
Nectin2	2.8689e-08	0.66657	0.479	0.274	0.000493422
Sde2	4.19305e-08	0.666305	0.781	0.565	0.000721163
Ube2n	1.22877e-09	0.664807	0.959	0.924	2.11337e-05
Imp4	7.59372e-10	0.662606	0.699	0.372	1.30604e-05
Eif4e2	1.0533e-09	0.662566	0.918	0.834	1.81157e-05
Utp3	7.77555e-10	0.661597	0.795	0.713	1.33732e-05
Zfp593	2.27309e-08	0.660595	0.658	0.296	0.000390949
Pak1ip1	1.58601e-09	0.659259	0.904	0.726	2.72777e-05
Med10	1.642e-11	0.659231	0.795	0.534	2.82408e-07
Wdr55	2.67749e-09	0.658554	0.534	0.161	4.60501e-05
Myl12a	2.05809e-08	0.656831	1	0.996	0.00035397
Jmjd6	3.38436e-10	0.656467	0.726	0.596	5.82076e-06
Dnttip2	1.11333e-09	0.656039	0.863	0.762	1.91482e-05
Cct6a	1.97979e-08	0.655951	1	0.996	0.000340504
Set	5.77036e-10	0.655579	0.986	0.996	9.92444e-06
Rpl15	4.64923e-08	0.653771	1	1	0.000799621
Ube2j2	2.91934e-12	0.653099	0.726	0.57	5.02097e-08
Golt1b	2.20002e-09	0.652253	0.781	0.632	3.78382e-05
Rps13	9.03861e-11	0.651322	1	1	1.55455e-06
Metap2	2.72843e-10	0.650635	0.973	0.987	4.69262e-06
Gm14636	4.99585e-09	0.65045	0.384	0.067	8.59236e-05
Cnih4	6.33198e-09	0.650364	0.945	0.83	0.000108904
Zfp330	1.31648e-08	0.647235	0.671	0.547	0.000226421
Zc3h15	3.85342e-09	0.646741	0.945	0.915	6.62749e-05
Arl8a	9.39727e-10	0.646408	0.877	0.7	1.61624e-05
Eif5b	7.04532e-10	0.646408	0.986	0.996	1.21172e-05
Srprb	1.4076e-09	0.645472	0.685	0.489	2.42093e-05
Polr3d	6.98699e-09	0.645183	0.712	0.556	0.000120169
Naa50	1.97479e-09	0.644758	0.986	0.883	3.39645e-05
Gmfb	2.97376e-10	0.643256	0.753	0.534	5.11457e-06
Pum3	4.55362e-08	0.642508	0.822	0.601	0.000783176
Uck2	3.88956e-08	0.641267	0.685	0.332	0.000668966
Chchd4	5.15068e-09	0.640562	0.644	0.372	8.85866e-05
Wdr12	3.86239e-08	0.640222	0.699	0.368	0.000664292
Lemd2	3.1366e-08	0.63993	0.726	0.511	0.000539465
Rpl19	5.66875e-11	0.637432	1	1	9.74969e-07
Eif4a3	5.60418e-09	0.633795	0.877	0.731	9.63863e-05
Ier3ip1	1.22612e-08	0.631113	0.986	0.928	0.000210881
Rab5a	5.10216e-08	0.628997	0.932	0.834	0.00087752
Cfdp1	3.91357e-08	0.628539	0.945	0.879	0.000673096
Plscr3	3.30939e-08	0.62825	0.658	0.363	0.000569182
Eif3g	9.3282e-09	0.628189	0.959	0.892	0.000160436
Bola2	1.29957e-08	0.626505	0.959	0.964	0.000223514
Nop2	1.45474e-08	0.626288	0.479	0.211	0.000250201
Arpc1b	5.73687e-08	0.625701	1	0.996	0.000986685
Surf6	5.6184e-08	0.625196	0.616	0.269	0.000966308
Gnl2	4.29923e-09	0.624881	0.822	0.435	7.39424e-05
Rpl5	2.93106e-10	0.622401	1	1	5.04113e-06
Rps27a	1.29659e-08	0.621782	1	1	0.000223
Eaf1	5.50636e-08	0.621344	0.534	0.193	0.00094704
Dusp11	1.17919e-09	0.619488	0.932	0.915	2.0281e-05
Rpl35	5.37946e-08	0.619212	1	1	0.000925214
Rpl7	9.3805e-10	0.619072	1	1	1.61335e-05
Gm16286	5.51436e-12	0.618557	0.89	0.83	9.48415e-08
Chic2	9.58248e-09	0.617833	0.795	0.623	0.000164809
Clpp	3.03214e-08	0.617739	0.726	0.596	0.000521498
Rpl32	8.45371e-09	0.617572	1	1	0.000145395
Nox4	3.09781e-10	0.61753	0.164	0.336	5.32793e-06
Furin	7.08984e-09	0.616635	0.918	0.731	0.000121938
Wdr4	1.88954e-08	0.616469	0.479	0.188	0.000324982
Tex30	4.38213e-08	0.616059	0.562	0.215	0.000753683
Pwp1	2.6236e-08	0.615925	0.534	0.265	0.000451233
Rpl17	1.61408e-09	0.613124	1	1	2.77605e-05
Dhps	1.19163e-09	0.611075	0.658	0.269	2.04948e-05
Phb2	9.25561e-09	0.611075	0.932	0.843	0.000159187
Arpc3	3.2228e-08	0.611075	1	0.982	0.000554289
Imp3	2.63227e-08	0.611075	0.904	0.789	0.000452723
Cops5	1.67941e-09	0.608386	0.904	0.749	2.88841e-05
Cldnd1	4.06717e-10	0.60629	0.918	0.794	6.99512e-06
Rcl1	4.95703e-08	0.605494	0.438	0.139	0.000852559
Rps14	2.29351e-11	0.603815	1	1	3.9446e-07
Bax	2.10553e-09	0.60276	0.945	0.892	3.6213e-05
Mphosph10	2.37105e-08	0.601935	0.836	0.646	0.000407797
Arhgdig	7.16239e-09	0.599103	0.329	0.081	0.000123186
Bysl	5.83656e-09	0.598475	0.671	0.413	0.000100383
Serbp1	1.17716e-09	0.59786	1	0.996	2.0246e-05
Arhgdia	2.22911e-08	0.597544	1	1	0.000383385
Hnrnpa0	2.64101e-09	0.596343	1	0.991	4.54227e-05
Med8	1.66202e-08	0.596187	0.808	0.695	0.00028585
2310011J03Rik	5.03505e-08	0.594492	0.712	0.422	0.000865978
Csnk2a2	4.20006e-09	0.593004	0.808	0.717	7.22369e-05
Agpat5	3.70343e-08	0.592697	0.959	0.803	0.000636953
Trem1	4.87555e-08	0.59171	0.205	0.009	0.000838546
Eif3a	6.97304e-10	0.589898	1	0.996	1.19929e-05
Mcub	1.26762e-08	0.589859	0.534	0.202	0.000218018
Rwdd4a	2.33799e-09	0.588427	0.63	0.354	4.02111e-05
Chmp4b	7.08444e-10	0.588418	1	0.982	1.21845e-05
Hars	5.60507e-11	0.587616	0.836	0.735	9.64015e-07
Rps9	2.64772e-09	0.58736	1	1	4.55381e-05
Dcun1d5	5.32134e-09	0.586071	0.904	0.816	9.15218e-05
Slc39a7	2.59064e-08	0.585984	0.822	0.771	0.000445564
Mmp9	1.44588e-10	0.585764	0.315	0.031	2.48677e-06
Wdr46	4.38214e-08	0.582694	0.644	0.296	0.000753684
Rpl3	2.82978e-08	0.581076	1	1	0.000486694
Rps25	3.95679e-08	0.576183	1	1	0.000680528
Ube2s	4.34911e-08	0.575321	0.986	0.978	0.000748004
Cdc34	3.71782e-09	0.575275	0.74	0.592	6.39427e-05
Nans	2.5286e-08	0.574446	0.658	0.466	0.000434894
Pno1	2.28874e-08	0.572879	0.74	0.601	0.00039364
Mydgf	3.0686e-08	0.572655	0.89	0.892	0.000527769
Dda1	2.56852e-08	0.566863	0.836	0.691	0.00044176
Psmd3	2.91595e-10	0.565695	0.822	0.785	5.01514e-06
Lman1	2.50885e-08	0.56515	0.808	0.897	0.000431497
Ddx18	3.94561e-08	0.56377	0.808	0.771	0.000678606
Arf5	5.21603e-08	0.561016	0.973	0.937	0.000897105
Gps1	1.68515e-08	0.56089	0.781	0.673	0.000289829
Fdx2	3.44945e-12	0.559484	0.753	0.659	5.9327e-08
Rpl4	8.11367e-09	0.557529	1	1	0.000139547
Rab20	3.6359e-10	0.542511	0.37	0.049	6.25338e-06
Rpl37	1.49195e-08	0.542425	1	1	0.000256601
Pin1	2.94381e-08	0.539691	0.795	0.803	0.000506307
Wfdc21	3.63954e-11	0.539414	0.274	0.009	6.25965e-07
Rpl27	5.31693e-09	0.538889	1	1	9.14459e-05
Ccdc59	2.97083e-08	0.536952	0.877	0.874	0.000510953
Eef1a1	3.20726e-12	0.534099	1	1	5.51616e-08
Psmc6	5.75432e-08	0.533704	0.973	0.987	0.000989686
Cd300lf	1.53962e-08	0.532363	0.219	0.009	0.0002648
Rpl35a	8.89361e-09	0.522149	1	1	0.000152961
Rpl13	4.15176e-08	0.507238	1	1	0.000714061
Exosc3	1.88279e-08	0.498925	0.671	0.498	0.000323821
Eef2	1.93752e-08	0.491105	1	1	0.000333233
Atp6v0b	4.93439e-08	0.483963	0.986	0.973	0.000848666
Qtrt1	2.2155e-08	0.483525	0.493	0.152	0.000381044
Aimp1	1.10231e-09	0.471145	0.918	0.964	1.89586e-05
Plpp5	5.67724e-10	0.460295	0.562	0.561	9.76429e-06
Nrip3	1.65765e-08	0.402358	0.329	0.049	0.000285099
Cd33	4.42141e-08	0.351883	0.205	0.009	0.000760438
Zbtb16	7.35536e-09	0.299614	0.425	0.722	0.000126505
Rab11fip1	2.95894e-08	0.253119	0.151	0	0.000508908
Snrk	1.80339e-08	-0.338884	0.397	0.78	0.000310165
Map4k2	1.22212e-08	-0.358971	0	0.238	0.000210192
Gas6	1.28445e-18	-0.381338	0.178	0.713	2.20913e-14
Mxra8	7.14812e-09	-0.396026	0.384	0.767	0.00012294
Bcl9l	4.71252e-08	-0.408607	0.521	0.861	0.000810506
Cd34	1.75814e-08	-0.418269	0	0.233	0.000302383
Gpr20	5.18435e-08	-0.418269	0	0.22	0.000891657
Oaz2	3.19348e-08	-0.419513	0.589	0.906	0.000549246
St3gal2	3.04774e-08	-0.425876	0.233	0.61	0.000524181
H2-Aa	3.89782e-08	-0.450125	0.027	0.323	0.000670385
Rarres2	1.19324e-18	-0.45372	0.644	0.996	2.05226e-14
Slc8a2	9.14149e-10	-0.456488	0	0.269	1.57224e-05
Ccl8	1.93427e-09	-0.461195	0	0.26	3.32676e-05
Ndufb11	5.45378e-08	-0.46565	0.973	0.996	0.000937996
Pfkm	1.99783e-10	-0.475225	0	0.287	3.43607e-06
Gnai2	5.90676e-09	-0.478716	1	1	0.00010159
Fhl5	4.06418e-09	-0.479871	0	0.251	6.98998e-05
Bves	6.26757e-10	-0.484502	0	0.274	1.07796e-05
Hrc	4.06418e-09	-0.484502	0	0.251	6.98998e-05
Decr1	8.90562e-09	-0.485601	0.205	0.601	0.000153168
Ndufa2	3.84139e-08	-0.49003	1	1	0.00066068
Erap1	3.11557e-08	-0.492876	0.137	0.507	0.000535846
Prkacb	4.48115e-09	-0.495376	0.726	0.973	7.70713e-05
Gpx4	1.14895e-09	-0.511138	0.959	1	1.97608e-05
Ssbp4	1.8331e-08	-0.511781	0.37	0.758	0.000315275
Atp5mpl	2.6276e-08	-0.518651	0.986	1	0.00045192
Eid1	5.51126e-08	-0.523269	0.616	0.906	0.000947881
Mrps15	4.67402e-08	-0.531015	0.63	0.91	0.000803885
Pcbd2	4.47549e-10	-0.536678	0.233	0.664	7.6974e-06
Nek9	9.23524e-09	-0.538805	0.507	0.865	0.000158837
Itgb5	4.60115e-08	-0.539359	0.616	0.915	0.000791352
Atp5j	3.95769e-08	-0.541376	0.986	1	0.000680684
Lamp1	3.68519e-09	-0.542695	0.986	1	6.33815e-05
Adamts15	1.96435e-14	-0.54333	0.178	0.686	3.37849e-10
Dag1	5.31158e-08	-0.544203	0.836	0.987	0.000913538
B230118H07Rik	7.68517e-10	-0.545588	0.096	0.489	1.32177e-05
Tmem160	7.96495e-12	-0.545968	0.616	0.955	1.36989e-07
Suclg2	2.88936e-08	-0.547697	0.26	0.65	0.000496941
Col19a1	5.876e-09	-0.547828	0	0.247	0.000101061
Mprip	7.65126e-09	-0.549314	1	1	0.000131594
Ccdc90b	5.43172e-09	-0.55408	0.233	0.641	9.34202e-05
Smim27	5.25284e-09	-0.554588	0.315	0.722	9.03435e-05
Srpk2	5.71639e-08	-0.555386	0.493	0.834	0.000983162
Ndrg2	2.5075e-08	-0.56049	0.658	0.937	0.000431265
mt-Co2	1.5421e-09	-0.56352	1	1	2.65225e-05
Ndufb9	3.7831e-09	-0.564796	0.959	1	6.50655e-05
C1qb	4.23595e-11	-0.565422	0	0.305	7.28542e-07
Sh3pxd2a	3.43603e-08	-0.572947	0.671	0.933	0.000590963
Elovl5	1.90404e-08	-0.579028	0.397	0.78	0.000327475
Clec3b	1.56018e-09	-0.580351	0.014	0.327	2.68335e-05
Cntln	1.03321e-08	-0.580351	0.014	0.305	0.000177701
Prdm16os	1.99037e-09	-0.580456	0.027	0.336	3.42323e-05
Ppp2r5c	1.62019e-08	-0.583618	0.603	0.888	0.000278657
Mpv17	2.86346e-08	-0.587037	0.301	0.691	0.000492487
Ankmy2	4.15943e-09	-0.589064	0.11	0.493	7.1538e-05
Mrpl34	1.43545e-08	-0.589687	0.521	0.857	0.000246884
Wdr6	1.37381e-08	-0.597427	0.096	0.457	0.000236281
Nptn	7.7985e-10	-0.59863	0.945	0.996	1.34126e-05
Cfd	1.68355e-14	-0.59998	0	0.39	2.89554e-10
Selenow	1.873e-08	-0.600161	0.986	1	0.000322137
Ctsa	4.51834e-11	-0.602958	0.397	0.83	7.7711e-07
Hint2	1.06308e-08	-0.603938	0.123	0.493	0.00018284
Lsm6	9.97261e-10	-0.607475	0.699	0.942	1.71519e-05
Sh3glb2	7.24006e-09	-0.607878	0.151	0.543	0.000124522
Tceal9	4.891e-08	-0.613798	0.767	0.96	0.000841203
Mamdc2	9.14149e-10	-0.616953	0	0.269	1.57224e-05
Glo1	1.35133e-09	-0.619391	0.548	0.888	2.32415e-05
Parp3	4.26178e-08	-0.619705	0.63	0.919	0.000732984
Phkb	6.0096e-10	-0.62339	0.11	0.516	1.03359e-05
Ski	4.17103e-08	-0.628559	0.74	0.946	0.000717376
Naa38	1.5962e-09	-0.629188	0.507	0.861	2.74531e-05
Ndufs7	1.31225e-09	-0.629706	0.849	0.987	2.25694e-05
Nfic	1.53212e-09	-0.631253	0.685	0.951	2.6351e-05
Lamtor2	6.88438e-09	-0.631473	0.753	0.942	0.000118404
Ogdh	1.08746e-09	-0.63158	0.795	0.964	1.87033e-05
Plcb1	4.34952e-08	-0.633397	0.123	0.484	0.000748073
4631405J19Rik	2.80622e-09	-0.633728	0	0.256	4.82641e-05
Cuedc2	1.47011e-10	-0.634904	0.562	0.91	2.52844e-06
Tbc1d9b	4.4274e-08	-0.636852	0.26	0.628	0.000761469
Snapc5	4.20489e-12	-0.636852	0.247	0.722	7.23198e-08
Ptgr1	1.98197e-09	-0.636852	0.041	0.381	3.40879e-05
Plat	6.40653e-09	-0.637549	0.123	0.502	0.000110186
Tmco1	1.52701e-09	-0.638352	0.808	0.969	2.62631e-05
Lage3	1.37716e-10	-0.640463	0.274	0.717	2.36857e-06
Lpl	1.3117e-10	-0.644939	0.068	0.439	2.25599e-06
Bscl2	7.82681e-10	-0.646313	0.178	0.601	1.34613e-05
Iah1	3.2854e-11	-0.647237	0.219	0.677	5.65056e-07
Siva1	1.19828e-08	-0.648372	0.644	0.892	0.000206092
Kcnh2	4.32842e-08	-0.648419	0.123	0.48	0.000744445
Emid1	4.83854e-10	-0.648792	0.027	0.377	8.3218e-06
Atp5c1	5.76301e-11	-0.649719	0.932	1	9.91181e-07
Fryl	2.65796e-11	-0.651556	0.356	0.803	4.57143e-07
Peg3	4.05682e-08	-0.65352	0.027	0.323	0.000697733
Igf2r	2.54866e-08	-0.65413	0.562	0.879	0.000438345
Mmut	2.24473e-11	-0.654515	0.178	0.637	3.86071e-07
Cd81	1.77808e-09	-0.656769	0.973	1	3.05812e-05
Atp5o	1.4022e-09	-0.657888	0.918	0.991	2.41164e-05
Vkorc1	1.34971e-09	-0.658001	0.507	0.861	2.32137e-05
Hp1bp3	3.30257e-10	-0.659191	0.685	0.946	5.68009e-06
Adam33	2.38921e-08	-0.659252	0.014	0.291	0.00041092
Pik3r1	3.94158e-10	-0.660884	0.507	0.883	6.77913e-06
Gtf2i	6.37245e-09	-0.6631	0.425	0.803	0.0001096
Ppp1cb	8.6396e-10	-0.663242	0.986	0.991	1.48593e-05
Pard3b	3.96011e-08	-0.664735	0.151	0.516	0.000681099
Ndufb5	1.92255e-09	-0.665202	0.822	0.978	3.30659e-05
Ids	2.40781e-10	-0.665256	0.178	0.61	4.14119e-06
Tapbp	3.03916e-08	-0.665596	0.507	0.83	0.000522704
Smim11	7.5433e-10	-0.666749	0.616	0.924	1.29737e-05
Naxe	2.05303e-09	-0.668595	0.233	0.646	3.53101e-05
Stat1	5.9806e-10	-0.669033	0.164	0.587	1.0286e-05
Scd2	9.17469e-11	-0.669033	0.219	0.668	1.57796e-06
C1qtnf2	7.65894e-09	-0.670623	0.096	0.444	0.000131726
Col6a6	2.52517e-08	-0.670775	0	0.229	0.000434305
Ndufc2	2.25018e-11	-0.674172	0.836	0.969	3.87008e-07
2610507B11Rik	1.47165e-09	-0.6791	0.521	0.874	2.5311e-05
Ndufb3	6.24676e-12	-0.679826	0.808	0.982	1.07438e-07
Aldh2	5.63417e-11	-0.682796	0.795	0.987	9.69021e-07
Serpinb9	1.94378e-08	-0.683437	0.137	0.498	0.000334312
Ctnna3	3.82098e-09	-0.68877	0.082	0.439	6.57171e-05
Adamts10	1.90223e-08	-0.69058	0.11	0.475	0.000327165
Cat	2.15639e-10	-0.692116	0.192	0.628	3.70878e-06
Zfp467	4.76893e-08	-0.693946	0.247	0.623	0.000820208
mt-Nd4l	1.75451e-10	-0.694151	0.986	1	3.01759e-06
Aco2	3.24583e-10	-0.698724	0.836	0.969	5.5825e-06
Trappc2l	1.48383e-09	-0.700206	0.548	0.865	2.55204e-05
Plxnb1	4.94353e-09	-0.700511	0.123	0.493	8.50238e-05
Anapc13	2.79924e-09	-0.700633	0.671	0.897	4.81441e-05
Osbpl1a	3.37636e-09	-0.701203	0.192	0.583	5.80701e-05
Mrps21	1.27208e-11	-0.703068	0.795	0.978	2.18785e-07
Acaa1a	6.00814e-09	-0.703911	0.438	0.807	0.000103334
Ndufa4	1.06148e-08	-0.707149	0.973	0.996	0.000182563
Nenf	1.69743e-12	-0.707484	0.904	0.991	2.91941e-08
Aarsd1	3.91276e-09	-0.708203	0.356	0.735	6.72956e-05
Bace1	3.31399e-10	-0.710853	0.479	0.861	5.69973e-06
Phyh	1.85427e-11	-0.713855	0.233	0.686	3.18915e-07
Calm3	3.04264e-13	-0.715591	0.918	0.996	5.23304e-09
Fchsd2	9.68988e-09	-0.715906	0.301	0.7	0.000166656
Ppt1	2.42271e-09	-0.716612	0.329	0.691	4.16683e-05
Crot	1.09615e-09	-0.717706	0.123	0.516	1.88527e-05
Phactr2	1.70377e-10	-0.722348	0.192	0.632	2.93031e-06
Gas1	2.2643e-13	-0.724289	0.205	0.704	3.89437e-09
Jph2	2.0166e-09	-0.725328	0.781	0.883	3.46835e-05
Ndufs5	3.86889e-14	-0.727856	0.986	1	6.6541e-10
Cetn2	5.2185e-09	-0.736023	0.438	0.798	8.97529e-05
Pdgfd	4.58764e-13	-0.736518	0.041	0.48	7.89028e-09
mt-Nd5	5.31171e-17	-0.736616	1	1	9.13561e-13
Ccl6	2.76071e-09	-0.739422	0.274	0.673	4.74815e-05
Lgalsl	5.10844e-09	-0.74147	0.808	0.973	8.78601e-05
Casq2	4.06418e-09	-0.742132	0	0.251	6.98998e-05
Eif4ebp2	4.44282e-09	-0.747459	0.671	0.933	7.6412e-05
Cc2d2a	3.23493e-12	-0.748327	0.041	0.453	5.56375e-08
Ndufs6	2.34786e-14	-0.749878	0.726	0.982	4.03808e-10
Foxn3	1.139e-09	-0.751495	0.479	0.839	1.95896e-05
Uqcr11	9.14104e-15	-0.752522	0.959	1	1.57217e-10
Pkig	1.39265e-09	-0.755115	0.699	0.924	2.39522e-05
Ntf3	2.20413e-08	-0.755887	0.096	0.435	0.000379088
mt-Nd4	9.52487e-15	-0.755891	1	1	1.63818e-10
Sema3f	2.50805e-09	-0.758593	0.247	0.659	4.3136e-05
Rtn4rl1	5.45713e-08	-0.759089	0.233	0.596	0.000938571
Ndufb10	4.07624e-12	-0.762044	0.849	0.996	7.01073e-08
Pxdn	1.67392e-09	-0.765073	0.219	0.619	2.87897e-05
Tuba1b	6.31686e-13	-0.766056	0.986	1	1.08644e-08
Lamb2	4.44665e-14	-0.766514	0.781	0.996	7.64779e-10
Ndufa11	7.58747e-09	-0.769275	0.945	0.991	0.000130497
Hspg2	1.70398e-13	-0.772577	0.836	0.996	2.93068e-09
Slc25a4	4.40272e-10	-0.773253	1	1	7.57224e-06
Ndufv3	8.37085e-16	-0.774356	0.74	0.987	1.4397e-11
mt-Nd3	2.84162e-12	-0.776219	1	1	4.8873e-08
Optc	5.8268e-12	-0.776529	0	0.327	1.00215e-07
Slc16a7	1.12871e-08	-0.777967	0.274	0.65	0.000194128
Frmd4b	5.65365e-09	-0.781242	0.082	0.448	9.7237e-05
Inka2	4.73821e-10	-0.781242	0.151	0.556	8.14924e-06
Atp5j2	1.43465e-15	-0.781492	0.986	1	2.46745e-11
Rbl2	7.67878e-12	-0.781997	0.164	0.628	1.32067e-07
Irf2bp2	4.65853e-09	-0.784292	0.685	0.915	8.0122e-05
Ptprs	1.01923e-11	-0.784361	0.137	0.592	1.75297e-07
Smim1	6.58707e-10	-0.785996	0.274	0.682	1.13291e-05
Ndufb7	2.0069e-13	-0.786763	0.959	0.996	3.45166e-09
Grn	1.15577e-08	-0.788598	0.726	0.892	0.000198781
Inpp5a	1.59723e-09	-0.789992	0.822	0.924	2.74707e-05
B130024G19Rik	4.29416e-08	-0.79058	0.123	0.475	0.000738553
Filip1l	4.01121e-08	-0.790742	0.945	1	0.000689888
Vcl	6.51667e-09	-0.790881	0.959	0.996	0.00011208
Chpt1	5.01887e-12	-0.793315	0.507	0.892	8.63196e-08
Ncald	2.57679e-10	-0.79521	0.164	0.587	4.43183e-06
Ly6c1	3.9926e-14	-0.79529	0	0.381	6.86687e-10
Chd6	1.86816e-08	-0.799993	0.616	0.883	0.000321305
Tln1	4.8359e-10	-0.800479	1	1	8.31727e-06
C1qtnf1	1.11325e-08	-0.800738	0.123	0.48	0.000191467
Pnisr	8.16342e-10	-0.801308	0.808	0.964	1.40403e-05
Frem2	4.23595e-11	-0.802726	0	0.305	7.28542e-07
mt-Co3	2.53666e-16	-0.8028	1	1	4.3628e-12
Ndufs8	1.7118e-11	-0.803409	0.548	0.906	2.94412e-07
Pbx1	6.06432e-11	-0.806272	0.836	0.964	1.043e-06
Ints6l	1.05951e-11	-0.808464	0.192	0.659	1.82225e-07
Entpd1	2.99839e-08	-0.810505	0.411	0.762	0.000515694
Gng11	7.80492e-09	-0.810722	0.74	0.96	0.000134237
Calhm5	6.14948e-10	-0.81373	0.178	0.587	1.05765e-05
Idh2	1.56582e-14	-0.817285	0.342	0.839	2.69305e-10
Anxa6	8.32131e-13	-0.819559	0.808	0.987	1.43118e-08
Mbnl1	3.51404e-17	-0.822082	0.877	1	6.04379e-13
Mgst3	1.03463e-09	-0.824479	0.26	0.686	1.77947e-05
Rras	1.99483e-10	-0.824827	0.918	0.996	3.43092e-06
Scn7a	3.73813e-08	-0.826168	0.123	0.48	0.000642921
Sgce	4.09235e-15	-0.827367	0.288	0.803	7.03843e-11
Atp5e	2.80873e-17	-0.827722	1	1	4.83074e-13
Ak3	3.37978e-13	-0.827931	0.205	0.7	5.81289e-09
Anapc5	8.28413e-13	-0.828346	0.753	0.964	1.42479e-08
Grip2	3.284e-09	-0.829034	0.082	0.444	5.64816e-05
Pcmtd1	4.2746e-10	-0.833488	0.452	0.825	7.35189e-06
Runx1t1	2.32208e-08	-0.83569	0.288	0.641	0.000399374
Pnkd	6.20584e-20	-0.838424	0.192	0.798	1.06734e-15
Gtf3a	9.74385e-16	-0.838451	0.192	0.726	1.67584e-11
Col16a1	2.69945e-08	-0.842515	0.123	0.484	0.000464278
Col4a5	2.59778e-14	-0.846606	0.288	0.798	4.46792e-10
Fam110b	3.50804e-13	-0.846652	0.041	0.48	6.03348e-09
Rbpms2	1.20586e-08	-0.848356	0.795	0.865	0.000207396
Bst2	1.36065e-08	-0.849722	0.603	0.888	0.000234018
Hmgn3	3.24681e-12	-0.851268	0.288	0.762	5.58418e-08
Cav2	3.75978e-12	-0.851995	0.493	0.879	6.46644e-08
Mdh1	5.10525e-14	-0.85394	0.74	0.973	8.78053e-10
Exoc4	3.88272e-15	-0.855545	0.178	0.704	6.67789e-11
Emilin1	1.26346e-10	-0.856446	0.644	0.919	2.17303e-06
Fzd8	1.67426e-08	-0.85779	0.178	0.547	0.000287956
Tmem205	5.51284e-16	-0.85887	0.151	0.691	9.48153e-12
Cpne3	1.82677e-15	-0.859004	0.493	0.915	3.14187e-11
Ptms	7.41057e-17	-0.861936	0.973	1	1.27454e-12
Speg	6.86468e-09	-0.863073	0.493	0.767	0.000118066
Mcee	5.0452e-17	-0.863886	0.11	0.664	8.67724e-13
Klhl23	1.27608e-10	-0.864658	0.205	0.637	2.19473e-06
Tecr	2.82067e-16	-0.865611	0.438	0.906	4.85127e-12
Acaa2	1.52339e-14	-0.869882	0.342	0.839	2.62008e-10
Eva1b	3.75106e-10	-0.871201	0.411	0.807	6.45145e-06
Syt11	8.86781e-09	-0.871486	0.164	0.543	0.000152517
Psmb10	1.62239e-11	-0.873846	0.26	0.709	2.79034e-07
C3	6.50621e-09	-0.874877	0.205	0.592	0.0001119
Ppp1r12c	9.97533e-09	-0.876224	0.863	0.964	0.000171566
Col15a1	5.8268e-12	-0.87858	0	0.327	1.00215e-07
Klhl13	2.548e-12	-0.878797	0.082	0.525	4.38231e-08
Serping1	6.14298e-17	-0.879352	0.671	0.982	1.05653e-12
Cd74	1.76392e-10	-0.88398	0.096	0.493	3.03376e-06
Arhgef25	2.2609e-12	-0.884426	0.548	0.901	3.88852e-08
Atl3	4.43886e-14	-0.885078	0.767	0.951	7.63439e-10
Stum	7.20256e-13	-0.886241	0.096	0.556	1.23877e-08
Nacc2	2.66706e-11	-0.891425	0.548	0.857	4.58708e-07
Slc38a11	1.14748e-12	-0.892587	0	0.345	1.97355e-08
Arhgap6	4.00739e-09	-0.893444	0.411	0.762	6.89231e-05
Slmap	2.38045e-11	-0.893514	0.877	0.991	4.09413e-07
Ccdc80	1.33852e-09	-0.895885	0.247	0.659	2.30213e-05
Mtus1	6.22389e-11	-0.896846	0.411	0.803	1.07045e-06
Pnck	1.8234e-13	-0.898925	0.082	0.534	3.13607e-09
Ttc3	1.11633e-12	-0.90243	0.548	0.919	1.91997e-08
Rasal2	5.42011e-11	-0.904036	0.699	0.937	9.32204e-07
Fam13c	1.98338e-14	-0.904624	0.151	0.668	3.41121e-10
Hip1	3.13247e-13	-0.904986	0.425	0.874	5.38754e-09
Aplp2	1.23017e-18	-0.905694	0.932	1	2.11577e-14
Ndufc1	3.3284e-16	-0.905907	0.932	1	5.72451e-12
Cox20	2.65913e-15	-0.909278	0.466	0.897	4.57343e-11
Dkk3	1.43163e-13	-0.909907	0	0.368	2.46226e-09
Ifi27l2a	1.07413e-12	-0.910622	0.192	0.677	1.84739e-08
Ccdc85b	1.79468e-12	-0.911206	0.603	0.937	3.08667e-08
Tbxa2r	4.70669e-14	-0.912487	0.096	0.57	8.09503e-10
Rcn3	3.04677e-12	-0.912487	0.808	0.987	5.24013e-08
Slc25a23	5.65844e-14	-0.916172	0.137	0.623	9.73195e-10
Acadm	1.31953e-12	-0.91831	0.562	0.906	2.26946e-08
Atp1b2	1.95739e-11	-0.919192	0.205	0.668	3.36651e-07
mt-Nd2	9.74796e-19	-0.925551	1	1	1.67655e-14
Htra1	7.79469e-14	-0.926581	0.562	0.937	1.34061e-09
Gpx1	1.33199e-18	-0.929926	0.89	1	2.29089e-14
Slc8a1	3.49013e-10	-0.932067	0.192	0.623	6.00268e-06
Slc2a4	6.80612e-12	-0.932837	0.205	0.664	1.17058e-07
C1ra	4.38597e-10	-0.938805	0.315	0.722	7.54342e-06
Mical3	1.82069e-12	-0.939322	0.616	0.906	3.13141e-08
Kcnb1	8.54695e-11	-0.940335	0.123	0.547	1.46999e-06
Dst	3.88454e-15	-0.942285	0.959	0.996	6.68103e-11
Tpp1	8.97064e-18	-0.943256	0.342	0.874	1.54286e-13
Srpx	7.95234e-12	-0.944741	0.027	0.417	1.36772e-07
Cap2	2.32136e-11	-0.947656	0.534	0.821	3.9925e-07
Svil	1.29712e-10	-0.958438	0.753	0.942	2.23092e-06
Pdlim2	1.05025e-10	-0.960677	0.438	0.812	1.80632e-06
Mtss2	3.82506e-09	-0.961079	0.493	0.713	6.57872e-05
Fyco1	7.12486e-14	-0.961985	0.466	0.883	1.22541e-09
Ndufa5	2.09163e-15	-0.963142	0.863	0.996	3.5974e-11
Myh10	4.07883e-08	-0.96535	0.288	0.659	0.000701519
Etfb	2.35616e-15	-0.965888	0.671	0.96	4.05236e-11
Crim1	1.28166e-10	-0.968053	0.726	0.969	2.20432e-06
Maf	3.43733e-11	-0.971354	0.151	0.596	5.91187e-07
Macf1	3.01973e-18	-0.975565	0.986	1	5.19364e-14
Hmgcs2	5.95819e-11	-0.977007	0.041	0.422	1.02475e-06
Oxct1	3.3913e-16	-0.980528	0.863	0.991	5.8327e-12
Cst3	1.92393e-16	-0.981055	0.986	1	3.30897e-12
Nfix	1.1557e-15	-0.983629	0.808	0.982	1.98769e-11
Sptbn1	2.95205e-19	-0.988211	0.89	1	5.07723e-15
Mgll	6.19849e-09	-0.988338	0.425	0.767	0.000106608
Carmn	2.49654e-08	-0.989705	0.658	0.892	0.000429381
Akap6	8.65174e-10	-0.992111	0.247	0.664	1.48801e-05
Cav1	1.53911e-12	-0.993327	0.863	0.996	2.64712e-08
Atxn1	1.87116e-14	-1.00111	0.288	0.776	3.2182e-10
Tmem223	2.7297e-17	-1.00146	0.178	0.744	4.69481e-13
Cbfa2t3	5.21349e-13	-1.00303	0.137	0.623	8.96668e-09
Csrp2	1.01879e-08	-1.00306	0.863	0.978	0.000175222
Gm11627	4.97962e-11	-1.00631	0.164	0.561	8.56445e-07
Lrrc10b	1.71702e-08	-1.00631	0.096	0.439	0.00029531
Tnrc6b	3.7315e-15	-1.01437	0.575	0.928	6.4178e-11
Cped1	3.4697e-10	-1.01665	0.562	0.892	5.96754e-06
Esr1	6.56292e-11	-1.0167	0.096	0.502	1.12876e-06
Lamtor4	4.37412e-20	-1.02523	0.507	0.933	7.52305e-16
Mrpl42	6.19576e-18	-1.02584	0.603	0.946	1.06561e-13
Stom	4.19718e-18	-1.02777	0.329	0.87	7.21873e-14
Atp5k	6.1131e-24	-1.0288	0.986	1	1.05139e-19
Prkag2	7.46848e-14	-1.03221	0.274	0.735	1.2845e-09
Sspn	2.09145e-15	-1.03859	0.329	0.816	3.59709e-11
Ecm2	3.48255e-09	-1.04352	0.151	0.538	5.98963e-05
Selenom	2.09704e-18	-1.04457	0.849	1	3.60671e-14
Pde5a	4.23407e-15	-1.04573	0.466	0.906	7.28217e-11
Txnip	2.70494e-09	-1.047	0.712	0.937	4.65223e-05
Efemp2	5.78952e-15	-1.04705	0.603	0.924	9.9574e-11
Slc7a2	9.39804e-09	-1.04742	0.37	0.744	0.000161637
Hadh	7.06021e-19	-1.05356	0.178	0.758	1.21429e-14
Gsn	2.92844e-19	-1.05468	0.932	1	5.03663e-15
Park7	3.00904e-24	-1.05724	0.781	0.987	5.17525e-20
Nhsl2	2.03208e-09	-1.05747	0.137	0.525	3.49497e-05
Adcy5	7.7835e-13	-1.05999	0.616	0.848	1.33868e-08
Gm13861	6.52569e-10	-1.06248	0.123	0.525	1.12235e-05
Poglut3	1.76097e-18	-1.06371	0.233	0.794	3.02869e-14
Ramp1	9.43911e-13	-1.06646	0.507	0.906	1.62343e-08
Msrb1	9.2757e-14	-1.06655	0.877	1	1.59533e-09
Susd2	1.82656e-12	-1.07377	0.178	0.632	3.14151e-08
Abi3bp	3.12263e-10	-1.07482	0.151	0.57	5.3706e-06
Kcna5	1.71598e-10	-1.07507	0.041	0.413	2.95132e-06
Dgkb	8.01006e-18	-1.08186	0.247	0.816	1.37765e-13
Pkdcc	5.4844e-09	-1.08375	0.589	0.874	9.43263e-05
Ppm1l	1.2169e-08	-1.0882	0.137	0.507	0.000209295
Dpysl3	2.33033e-18	-1.09118	0.233	0.812	4.00793e-14
Psap	2.80019e-14	-1.09406	0.89	0.996	4.81605e-10
Cavin3	3.55534e-17	-1.09626	0.904	1	6.11482e-13
Map3k20	3.67039e-18	-1.09634	0.849	0.996	6.31271e-14
Kcnmb1	2.66052e-09	-1.09788	0.37	0.682	4.57583e-05
Gdf10	6.90271e-14	-1.09788	0.055	0.516	1.1872e-09
Wls	4.12163e-16	-1.10228	0.63	0.946	7.0888e-12
Slit3	2.33239e-17	-1.1055	0.521	0.942	4.01148e-13
Bcl2	1.3226e-13	-1.10774	0.274	0.717	2.27475e-09
Endod1	1.65891e-19	-1.11519	0.301	0.865	2.85315e-15
Sox6	2.44917e-13	-1.11803	0.219	0.659	4.21232e-09
Itm2b	6.81439e-17	-1.12829	0.877	1	1.17201e-12
Ar	7.73663e-16	-1.12994	0.151	0.682	1.33062e-11
Gucy1b1	1.42949e-11	-1.13523	0.726	0.933	2.45858e-07
Lmod1	1.44642e-13	-1.13647	0.822	0.978	2.48769e-09
Parm1	1.83502e-15	-1.141	0.493	0.857	3.15606e-11
Camk2g	5.00904e-12	-1.14436	0.658	0.901	8.61504e-08
Prkg1	1.19532e-13	-1.15018	0.479	0.865	2.05583e-09
Pygm	2.32011e-20	-1.15055	0.11	0.717	3.99037e-16
Nr2f2	3.36372e-13	-1.1555	0.863	0.987	5.78526e-09
Smarca2	3.75582e-20	-1.1568	0.37	0.906	6.45964e-16
Nedd4	3.37958e-28	-1.16632	0.973	1	5.81255e-24
Grcc10	7.08926e-20	-1.17403	0.562	0.955	1.21928e-15
Ech1	2.0151e-21	-1.1748	0.616	0.987	3.46577e-17
Tle5	6.71325e-22	-1.17533	0.781	0.987	1.15461e-17
Itga7	1.01089e-12	-1.17759	0.301	0.735	1.73863e-08
Dact3	3.9768e-12	-1.18079	0.274	0.691	6.8397e-08
Prelp	1.23923e-21	-1.18085	0.055	0.664	2.13135e-17
Bgn	3.51822e-17	-1.18276	0.932	0.996	6.05099e-13
Nfib	2.03445e-22	-1.18591	0.836	0.991	3.49905e-18
Tsc22d1	6.28901e-16	-1.18954	0.603	0.96	1.08165e-11
Sdc2	5.27093e-17	-1.19223	0.466	0.91	9.06548e-13
Kank2	8.36337e-22	-1.19353	0.493	0.946	1.43842e-17
Dstn	7.97201e-10	-1.20522	1	1	1.37111e-05
Atp2b4	4.14834e-17	-1.20645	0.726	0.964	7.13473e-13
Fry	1.71069e-16	-1.21033	0.397	0.879	2.94221e-12
Rex1bd	3.15166e-21	-1.21964	0.685	0.987	5.42054e-17
Epas1	4.3701e-18	-1.23046	0.699	0.991	7.51613e-14
Hspb6	8.36193e-14	-1.23866	0.315	0.744	1.43817e-09
Itih5	1.81485e-09	-1.2416	0.123	0.502	3.12137e-05
Adamts8	2.58153e-10	-1.25886	0.096	0.498	4.43997e-06
2900026A02Rik	1.62351e-16	-1.26064	0.562	0.933	2.79228e-12
Tspan2	1.24459e-16	-1.26476	0.479	0.825	2.14057e-12
Mmp17	2.61894e-16	-1.26762	0.123	0.664	4.50431e-12
Kcnma1	1.75824e-13	-1.271	0.151	0.587	3.024e-09
Ndufa13	1.00361e-31	-1.27121	0.877	1	1.7261e-27
Plce1	1.4107e-19	-1.2725	0.068	0.646	2.42626e-15
Sort1	7.95641e-19	-1.27773	0.178	0.744	1.36842e-14
Pygb	3.82064e-20	-1.2785	0.233	0.803	6.57112e-16
Vegfd	3.30791e-16	-1.28078	0.123	0.659	5.68928e-12
Ccdc3	5.99681e-17	-1.28384	0.247	0.789	1.03139e-12
Marveld1	4.6494e-25	-1.28496	0.534	0.978	7.99651e-21
Slc4a3	2.53769e-13	-1.28509	0.247	0.704	4.36456e-09
Smarcd3	2.5325e-17	-1.28648	0.397	0.821	4.35564e-13
Pcp4l1	2.9053e-16	-1.28672	0.411	0.888	4.99683e-12
Gstm2	3.93501e-13	-1.29582	0.425	0.848	6.76783e-09
Ppp1r14a	2.93284e-13	-1.29816	0.89	1	5.04418e-09
Dhrs3	1.49358e-20	-1.30483	0.301	0.865	2.56881e-16
Mef2c	1.71253e-18	-1.30573	0.644	0.964	2.94538e-14
Islr	7.90357e-23	-1.30792	0.151	0.78	1.35934e-18
Pbxip1	1.36282e-22	-1.30975	0.836	0.991	2.34391e-18
Pcolce	2.92497e-16	-1.31066	0.274	0.798	5.03066e-12
Casp12	2.81477e-19	-1.3138	0.233	0.803	4.84112e-15
Lama4	1.86289e-19	-1.31464	0.438	0.915	3.20398e-15
St5	2.45973e-19	-1.3193	0.425	0.879	4.23048e-15
Sh3bgrl	4.3085e-25	-1.32417	0.904	1	7.4102e-21
Fzd4	5.62872e-17	-1.33693	0.301	0.821	9.68083e-13
Myl6	8.09657e-22	-1.33905	1	1	1.39253e-17
Csrp1	2.95659e-11	-1.34201	0.986	1	5.08504e-07
Ly6a	8.68368e-11	-1.35359	0.192	0.614	1.49351e-06
Rgs7bp	5.04774e-10	-1.36052	0.164	0.561	8.68161e-06
Itga1	2.34809e-19	-1.3611	0.822	0.991	4.03848e-15
Foxp2	5.83026e-13	-1.3662	0.164	0.637	1.00275e-08
Itpr1	1.78884e-23	-1.36875	0.521	0.969	3.07662e-19
Gstt1	7.18545e-11	-1.36961	0.178	0.592	1.23583e-06
Kcnk3	6.9685e-12	-1.37275	0.342	0.767	1.19851e-07
Kcnab1	3.85233e-18	-1.37302	0.288	0.825	6.62563e-14
Tagln	1.92751e-08	-1.38815	0.945	0.991	0.000331512
Clu	1.12085e-08	-1.39662	0.397	0.762	0.000192775
Zbtb20	2.39325e-21	-1.40045	0.849	1	4.11615e-17
Asb2	2.6786e-18	-1.40367	0	0.475	4.60692e-14
Cd59a	7.7599e-16	-1.43019	0.288	0.776	1.33463e-11
Col6a3	1.34139e-22	-1.4306	0.671	0.982	2.30706e-18
Rasgrp2	1.86918e-22	-1.43408	0.493	0.946	3.21481e-18
Cavin1	1.18466e-33	-1.43676	0.959	1	2.03749e-29
Thra	5.77117e-29	-1.43729	0.479	0.978	9.92584e-25
Nfia	7.49634e-23	-1.44092	0.589	0.973	1.28929e-18
Timp2	7.64585e-28	-1.44094	0.836	1	1.31501e-23
Timp3	1.44253e-18	-1.45244	0.644	0.964	2.48101e-14
Lpp	6.49144e-20	-1.45478	0.986	1	1.11646e-15
Map3k7cl	2.12715e-15	-1.45994	0.575	0.928	3.65848e-11
Plcb4	8.76292e-20	-1.46381	0.521	0.946	1.50714e-15
Synm	4.91313e-10	-1.4662	0.342	0.744	8.45009e-06
Nrip2	1.35435e-15	-1.47541	0.068	0.574	2.32934e-11
Fxyd1	5.88678e-22	-1.48203	0.795	0.987	1.01247e-17
Atp1a2	1.18399e-23	-1.49988	0.041	0.682	2.03634e-19
Syne2	1.37601e-18	-1.50138	0.726	0.978	2.3666e-14
Aspn	1.5561e-21	-1.50351	0.301	0.888	2.67634e-17
Mcam	7.91592e-22	-1.5435	0.616	0.978	1.36146e-17
Dmpk	3.36188e-22	-1.5579	0.438	0.928	5.78209e-18
Notch3	6.10395e-18	-1.55836	0.63	0.96	1.04982e-13
Cspg4	7.34731e-10	-1.56829	0.342	0.628	1.26366e-05
Nkd1	1.9049e-22	-1.57179	0.288	0.825	3.27625e-18
Fam129a	2.12505e-18	-1.57575	0.726	0.937	3.65488e-14
Tppp3	7.88814e-22	-1.57592	0.082	0.709	1.35668e-17
Cbx6	2.01871e-27	-1.57688	0.479	0.978	3.47198e-23
Wfdc1	2.45697e-18	-1.58686	0.137	0.668	4.22574e-14
Ppp1r12a	2.55117e-32	-1.58782	1	1	4.38776e-28
Ldb3	2.83205e-20	-1.59389	0.26	0.803	4.87083e-16
Rassf3	4.373e-19	-1.6086	0.534	0.928	7.52113e-15
Dmd	1.1828e-21	-1.61176	0.699	0.955	2.0343e-17
Ttc28	3.46397e-26	-1.6153	0.425	0.942	5.95768e-22
Ccdc107	2.23072e-24	-1.61857	0.548	0.96	3.83661e-20
Cavin2	2.75527e-11	-1.62124	0.11	0.511	4.7388e-07
C1s1	1.39634e-19	-1.63108	0.466	0.892	2.40157e-15
Col1a2	2.12408e-15	-1.65808	0.822	0.991	3.65321e-11
Itga8	1.7811e-14	-1.66424	0.315	0.789	3.06331e-10
Tinagl1	9.84452e-22	-1.67057	0.808	0.996	1.69316e-17
Gamt	1.36922e-30	-1.67618	0.055	0.789	2.35492e-26
Bcam	1.60771e-23	-1.67972	0.712	0.987	2.7651e-19
Arhgef7	9.85004e-21	-1.68996	0.616	0.933	1.69411e-16
Pln	1.03316e-09	-1.69443	0.068	0.444	1.77693e-05
Syne1	2.59575e-20	-1.71711	0.411	0.91	4.46443e-16
Filip1	5.77021e-23	-1.72976	0.26	0.87	9.92419e-19
Flna	8.20585e-29	-1.73255	0.973	1	1.41132e-24
Sparcl1	5.57128e-16	-1.73472	0.644	0.96	9.58204e-12
Adamtsl1	2.10522e-25	-1.75267	0.137	0.789	3.62076e-21
Hcfc1r1	2.57259e-28	-1.75816	0.479	0.973	4.42459e-24
Col1a1	9.28809e-15	-1.75949	0.712	0.924	1.59746e-10
Gucy1a1	2.25964e-18	-1.80693	0.808	0.987	3.88635e-14
Mrvi1	4.41147e-32	-1.82755	0.411	0.951	7.58729e-28
Tpm1	4.61571e-25	-1.82804	1	1	7.93857e-21
Sh3bgr	1.37965e-20	-1.8721	0.356	0.794	2.37287e-16
Pdlim3	5.34044e-20	-1.87921	0.315	0.848	9.18503e-16
Ppp1r12b	3.72794e-31	-1.88196	0.63	0.969	6.41168e-27
Cpxm2	2.11788e-15	-1.89717	0.425	0.825	3.64254e-11
Igfbp4	4.63379e-28	-1.90325	0.425	0.951	7.96966e-24
Acta2	1.04555e-18	-1.92655	0.904	1	1.79824e-14
Sfrp2	3.21065e-12	-1.92727	0.041	0.448	5.52199e-08
Aoc3	4.13544e-35	-1.96234	0.479	0.982	7.11255e-31
Col14a1	2.46238e-13	-1.97238	0.055	0.498	4.23504e-09
Palld	2.81151e-20	-1.97438	0.863	0.978	4.83551e-16
Sncg	4.40131e-08	-2.01459	0.219	0.578	0.000756982
Synpo2	4.25981e-35	-2.09202	0.658	0.982	7.32645e-31
Tpm2	3.92614e-24	-2.13971	0.986	1	6.75257e-20
Npy1r	5.2378e-24	-2.1434	0.329	0.852	9.00849e-20
Crip1	1.95422e-36	-2.21389	0.918	1	3.36107e-32
Mylk	7.63515e-39	-2.24333	0.945	1	1.31317e-34
Nr4a2	2.88057e-10	-2.30375	0.247	0.632	4.95428e-06
Myom1	8.91886e-29	-2.33726	0.37	0.91	1.53396e-24
Col3a1	2.7586e-16	-2.37452	0.74	0.969	4.74451e-12
Ckb	6.27499e-34	-2.45688	0.671	0.996	1.07924e-29
Ogn	2.54398e-29	-2.5535	0.219	0.879	4.3754e-25
P2rx1	8.89113e-13	-2.57352	0.082	0.475	1.52918e-08
Cnn1	2.55624e-20	-2.57555	0.616	0.933	4.39647e-16
Myh11	5.82729e-32	-2.79014	0.959	1	1.00223e-27
Fbxl22	1.33871e-34	-2.86574	0.096	0.852	2.30244e-30
Myl9	8.88282e-41	-2.89648	0.822	1	1.52776e-36
Igfbp5	2.66791e-17	-2.9557	0.493	0.879	4.58854e-13
Sorbs2	9.26455e-12	-3.01122	0.233	0.632	1.59341e-07
Eln	6.41488e-32	-3.09799	0.507	0.978	1.1033e-27
