# Supplementary material for: A vein wall cell atlas of murine venous thrombosis determined by single-cell RNA sequencing
Source: Commun Biol. 2023 Jan 31;6:130. doi: 10.1038/s42003-023-04492-z (PMC9889765; doi:10.1038/s42003-023-04492-z)
Supplement: Supplementary file 5 — Supplementary Data 3 [file 42003_2023_4492_MOESM5_ESM.xlsx]

## Sheet: Sheet1
Supplementary Data 3. Differentially expressed genes in DVT versus sham group (fibroblasts)
	p_val	avg_log2FC	pct.1	pct.2	p_val_adj
Ctla2a	7.39495e-16	4.05729	0.4	0.055	1.27186e-11
Spp1	3.13297e-15	3.57427	0.353	0.038	5.3884e-11
Serpine1	1.72388e-34	3.15429	0.871	0.216	2.9649e-30
Cxcl5	3.44368e-20	2.71758	0.6	0.14	5.92278e-16
Ptx3	9.69654e-11	2.54661	0.494	0.274	1.66771e-06
Inhba	1.64426e-21	2.46122	0.447	0.04	2.82796e-17
Tnc	6.06848e-26	2.39937	0.424	0.019	1.04372e-21
Thbs1	8.68394e-17	2.20794	0.612	0.331	1.49355e-12
Cxcl2	1.27546e-23	2.00708	0.753	0.416	2.19366e-19
Tnfrsf12a	1.23222e-42	1.92	0.871	0.217	2.11929e-38
Mt4	7.32905e-19	1.88092	0.353	0.028	1.26052e-14
Cryab	1.42369e-09	1.8524	0.859	0.888	2.44861e-05
Rbm3	2.68774e-68	1.8124	1	0.955	4.62264e-64
Mif	7.09781e-41	1.78218	1	0.953	1.22075e-36
Ncl	8.28851e-46	1.772	1	0.977	1.42554e-41
Pgk1	2.70758e-59	1.74465	0.988	0.858	4.65677e-55
Tm4sf1	2.9474e-14	1.73395	0.706	0.522	5.06923e-10
S100a8	9.54859e-30	1.69776	0.659	0.113	1.64226e-25
Sdc4	1.78457e-24	1.68176	0.988	0.938	3.06929e-20
Cxcl3	5.51494e-28	1.67607	0.424	0.011	9.48515e-24
Slc16a3	1.06259e-42	1.59636	0.694	0.045	1.82755e-38
Gm47283	3.14101e-29	1.58408	0.965	0.618	5.40223e-25
Ldha	2.58635e-44	1.57637	1	0.975	4.44826e-40
Thbd	8.71892e-14	1.5564	0.882	0.584	1.49957e-09
Eno1	3.78273e-39	1.55493	0.976	0.864	6.50592e-35
Gapdh	1.65366e-35	1.55387	1	0.994	2.84412e-31
S100a9	9.40215e-31	1.55205	0.671	0.102	1.61707e-26
Ccl2	3.22897e-10	1.53659	0.8	0.584	5.55351e-06
Lcn2	3.10791e-12	1.50357	0.576	0.185	5.34529e-08
Mt2	1.45575e-20	1.47708	1	0.996	2.50374e-16
Il1rl1	5.35473e-08	1.47381	0.118	0.013	0.000920961
Itga5	5.6334e-23	1.45775	0.871	0.418	9.68889e-19
Nhp2	3.55834e-27	1.41664	0.918	0.681	6.12e-23
Mt1	2.12937e-16	1.41631	1	1	3.66231e-12
Hif1a	1.42409e-30	1.40397	0.976	0.762	2.4493e-26
Npm1	1.22655e-28	1.39735	1	0.996	2.10955e-24
Slco2a1	3.41379e-13	1.37806	0.271	0.074	5.87137e-09
Pdpn	1.4011e-17	1.3763	0.871	0.769	2.40976e-13
Gm12840	6.67508e-14	1.35812	0.976	0.822	1.14805e-09
Ptgs2	2.74947e-11	1.35377	0.812	0.429	4.72881e-07
Snhg6	5.46923e-29	1.33763	0.894	0.478	9.40653e-25
Lox	2.97039e-09	1.32593	0.882	0.832	5.10877e-05
Plaur	1.23146e-27	1.28666	0.824	0.233	2.11799e-23
Esd	2.08254e-29	1.28324	1	0.96	3.58177e-25
Hmox1	2.49242e-17	1.28237	0.682	0.272	4.28671e-13
Fam162a	3.70412e-19	1.27084	0.953	0.737	6.37072e-15
Nop56	1.1615e-21	1.26721	0.871	0.561	1.99766e-17
2410006H16Rik	2.51115e-10	1.26283	0.929	0.8	4.31893e-06
Srm	3.07571e-24	1.26089	0.941	0.607	5.28991e-20
Tomm20	1.40216e-33	1.24985	1	0.866	2.41158e-29
Odc1	9.09929e-21	1.24586	0.941	0.652	1.56499e-16
Ddx21	8.76456e-32	1.24518	1	0.773	1.50742e-27
Pkm	6.80593e-30	1.24057	1	0.992	1.17055e-25
Rdh10	8.99387e-13	1.2399	0.518	0.227	1.54686e-08
Ccn2	9.39297e-10	1.23685	0.471	0.146	1.6155e-05
Slc39a14	1.20469e-14	1.22565	0.894	0.669	2.07195e-10
Nop58	1.1245e-27	1.21385	0.906	0.718	1.93403e-23
Rgcc	3.06616e-15	1.19683	0.424	0.066	5.27349e-11
Sod2	7.51547e-21	1.19018	0.976	0.73	1.29259e-16
Ier3	5.55705e-10	1.17119	0.906	0.807	9.55758e-06
Tuba1c	1.07811e-28	1.16962	0.988	0.686	1.85424e-24
Pgam1	8.06399e-25	1.16948	0.988	0.913	1.38693e-20
Hmga1	9.5586e-21	1.1643	0.588	0.13	1.64398e-16
Ch25h	9.25691e-10	1.16141	0.165	0.009	1.5921e-05
Acsl4	6.67527e-17	1.15925	0.729	0.359	1.14808e-12
Fabp4	3.12324e-18	1.15274	0.812	0.696	5.37166e-14
Eif5a	1.51478e-24	1.1497	1	0.992	2.60527e-20
C1qbp	6.61987e-26	1.14707	0.918	0.733	1.13855e-21
Ptgis	6.46318e-14	1.09132	0.565	0.484	1.1116e-09
Pakap.1	1.02485e-14	1.08605	0.882	0.609	1.76264e-10
Tpi1	5.93746e-20	1.08427	0.965	0.9	1.02118e-15
Rsl1d1	3.91059e-27	1.08314	0.965	0.656	6.72582e-23
Il1b	2.46045e-16	1.07895	0.576	0.299	4.23173e-12
Ifrd1	1.01181e-16	1.06905	0.965	0.752	1.74022e-12
Oaf	9.33363e-10	1.06828	0.565	0.457	1.60529e-05
Serbp1	1.24851e-24	1.06689	1	0.996	2.14732e-20
Prdx6	1.07341e-28	1.06607	0.976	0.888	1.84616e-24
Cycs	3.84218e-16	1.06498	0.988	0.802	6.60817e-12
Cebpb	2.51993e-14	1.05438	0.976	0.915	4.33402e-10
Mybbp1a	3.31378e-22	1.05031	0.941	0.599	5.69937e-18
Ebna1bp2	8.9849e-22	1.04188	0.859	0.573	1.54531e-17
Gsto1	3.51355e-15	1.04127	0.647	0.263	6.04295e-11
1110038B12Rik	4.00951e-17	1.03794	0.847	0.516	6.89595e-13
Snhg3	8.37109e-14	1.02402	0.8	0.594	1.43974e-09
Nolc1	7.64991e-18	1.02311	0.824	0.491	1.31571e-13
Prmt1	3.2175e-26	1.02149	0.929	0.611	5.53377e-22
Pa2g4	3.69532e-24	1.01825	0.929	0.754	6.35558e-20
Gas5	3.43311e-15	1.01558	1	0.992	5.90461e-11
Slc2a1	6.3741e-31	1.01364	0.671	0.087	1.09628e-26
Prdx5	1.53124e-10	1.01015	0.965	0.894	2.63358e-06
Eif4a1	5.18117e-24	1.00641	1	0.987	8.91109e-20
Dkc1	1.17711e-17	1.00634	0.741	0.338	2.02451e-13
Gnl3	1.07715e-18	1.00517	0.906	0.701	1.85259e-14
Tomm40	3.85999e-22	1.00452	0.741	0.289	6.63879e-18
Aprt	7.6606e-16	1.00265	0.965	0.922	1.31755e-11
Set	8.65604e-22	1.00144	1	0.919	1.48875e-17
Snu13	5.87247e-24	1.00087	0.965	0.873	1.01001e-19
Eif2s2	1.36981e-22	0.99383	1	0.994	2.35594e-18
Aldoa	1.58658e-23	0.993711	1	0.977	2.72876e-19
Hspb7	4.38724e-10	0.990784	0.376	0.1	7.54561e-06
Ran	8.0261e-17	0.986025	1	0.96	1.38041e-12
Rai14	6.81876e-17	0.981872	0.612	0.221	1.17276e-12
Hspa8	1.72274e-22	0.980916	1	1	2.96295e-18
Il4ra	4.46976e-18	0.979707	0.729	0.259	7.68754e-14
Timm8a1	9.39094e-18	0.976357	0.624	0.278	1.61515e-13
Eif5	1.8943e-20	0.973738	1	0.922	3.25801e-16
Snhg1	1.00658e-10	0.963961	0.765	0.488	1.73122e-06
Mrto4	1.1605e-17	0.958962	0.765	0.316	1.99595e-13
Eef1e1	4.78977e-20	0.949194	0.624	0.18	8.23793e-16
Eif3j1	1.28486e-16	0.948333	1	0.864	2.20983e-12
Higd1a	1.05129e-16	0.945179	0.976	0.805	1.80812e-12
Eif2s1	5.4242e-23	0.942709	0.882	0.665	9.32908e-19
Pum3	3.98428e-15	0.938717	0.788	0.497	6.85256e-11
Hspa9	1.38487e-19	0.936384	0.976	0.828	2.38184e-15
Pfkl	1.96108e-23	0.929599	0.612	0.112	3.37285e-19
Rpl12	4.39884e-17	0.929459	1	0.996	7.56556e-13
Fabp5	3.48448e-10	0.929139	0.376	0.104	5.99295e-06
Lyar	2.91159e-16	0.929096	0.812	0.493	5.00764e-12
Hspd1	1.06716e-16	0.926625	1	0.96	1.83541e-12
Chst11	2.12458e-13	0.919287	0.471	0.136	3.65407e-09
U2af1	5.88337e-21	0.915143	0.859	0.671	1.01188e-16
Actg1	1.69766e-08	0.894117	1	0.996	0.000291981
Actn1	1.76905e-12	0.894042	0.788	0.531	3.04258e-08
Fam129b	4.74328e-19	0.891089	0.682	0.202	8.15796e-15
Wdr43	6.61027e-16	0.888918	0.8	0.478	1.1369e-11
Epb41l4aos	1.26384e-12	0.888732	0.4	0.159	2.17367e-08
Ddx39	1.26221e-16	0.886189	0.776	0.31	2.17088e-12
Mak16	1.92514e-18	0.882845	0.776	0.333	3.31104e-14
Rrp15	3.04259e-17	0.880203	0.588	0.214	5.23295e-13
Zfas1	7.67694e-13	0.879966	0.671	0.342	1.32036e-08
Trib1	5.52876e-12	0.861269	0.765	0.41	9.50891e-08
Anp32b	4.92955e-16	0.855961	1	0.947	8.47833e-12
Ftsj3	5.72265e-16	0.855469	0.706	0.318	9.84239e-12
Slc25a5	6.00552e-18	0.853526	1	0.938	1.03289e-13
Ddx18	1.95118e-18	0.853462	0.765	0.497	3.35583e-14
Llph	6.9381e-17	0.852266	0.965	0.762	1.19328e-12
Lrrc32	2.80512e-10	0.851673	0.576	0.242	4.82452e-06
Tagln	9.48571e-09	0.850462	0.235	0.552	0.000163145
Lif	1.33909e-09	0.849237	0.247	0.055	2.30311e-05
Gpi1	4.40103e-15	0.8456	0.988	0.905	7.56934e-11
Gtpbp4	9.86977e-19	0.842949	0.835	0.442	1.6975e-14
Eif1a	1.21666e-15	0.838687	0.929	0.796	2.09253e-11
Snhg12	3.89819e-13	0.827772	0.706	0.342	6.70449e-09
Erh	5.86291e-13	0.827614	0.929	0.873	1.00836e-08
Bax	8.16823e-17	0.825021	0.965	0.754	1.40485e-12
Tmed5	2.41783e-15	0.822912	0.941	0.813	4.15842e-11
Cd44	1.42768e-10	0.822357	0.894	0.69	2.45547e-06
Rras2	3.45645e-12	0.822158	0.529	0.191	5.94474e-08
H3f3b	3.82702e-10	0.821747	1	0.996	6.5821e-06
Nip7	1.46446e-15	0.81928	0.671	0.314	2.51873e-11
Gsr	1.72466e-12	0.809499	0.753	0.44	2.96624e-08
Snhg15	3.77006e-11	0.80498	0.482	0.157	6.48413e-07
Plin2	1.49263e-09	0.803675	0.659	0.537	2.56718e-05
Rpl18	1.08399e-15	0.799134	1	0.998	1.86436e-11
Cald1	3.75496e-10	0.798384	0.976	0.991	6.45816e-06
Hnrnpf	4.68192e-15	0.796181	1	0.955	8.05244e-11
Taf1d	3.17374e-09	0.795945	0.906	0.771	5.45852e-05
Snrpd1	4.31689e-11	0.794858	0.929	0.853	7.42462e-07
Rps19bp1	5.21114e-14	0.793901	0.647	0.308	8.96264e-10
Hsp90aa1	2.62407e-12	0.791937	1	0.992	4.51314e-08
Mrpl12	4.87724e-13	0.786524	0.871	0.611	8.38837e-09
Bola2	1.98933e-13	0.786158	1	0.902	3.42146e-09
Adam12	8.2444e-09	0.786006	0.647	0.31	0.000141795
Rpl27	5.78824e-14	0.785153	1	0.998	9.95519e-10
Psat1	5.51692e-12	0.779064	0.576	0.301	9.48855e-08
Cnbp	5.79555e-15	0.777933	1	0.972	9.96777e-11
Nop16	6.49311e-12	0.77593	0.588	0.261	1.11675e-07
Runx1	6.99404e-15	0.775057	0.635	0.195	1.2029e-10
Mrpl20	1.71765e-13	0.770845	0.965	0.841	2.95419e-09
Psmd7	2.09013e-17	0.770832	0.941	0.837	3.59482e-13
Eif6	3.74676e-16	0.770307	0.906	0.688	6.44405e-12
Rps6	4.28776e-16	0.765695	1	1	7.37452e-12
Eif3a	1.00587e-10	0.765575	1	0.979	1.73e-06
AC160336.1	4.31962e-12	0.763874	0.671	0.276	7.42932e-08
Fosl1	1.42961e-18	0.758228	0.424	0.045	2.45879e-14
Retnlg	1.21837e-26	0.756946	0.388	0.008	2.09547e-22
Clpp	4.0117e-13	0.756467	0.635	0.399	6.89972e-09
Hnrnpa1	8.88929e-11	0.756342	0.988	0.904	1.52887e-06
Mtdh	1.05523e-15	0.755982	0.988	0.936	1.81489e-11
Rpf2	6.31972e-13	0.75383	0.576	0.251	1.08693e-08
Ybx3	9.5074e-12	0.748235	0.988	0.968	1.63518e-07
Mrps18b	2.18758e-15	0.747307	0.588	0.236	3.76242e-11
Rnf149	1.42952e-20	0.743932	0.518	0.076	2.45864e-16
Nsun2	1.78826e-10	0.742703	0.647	0.355	3.07563e-06
Rps25	1.77166e-15	0.741744	1	0.998	3.04708e-11
Timm23	3.73816e-13	0.738721	0.918	0.745	6.42927e-09
Mphosph10	6.85268e-13	0.737524	0.647	0.301	1.17859e-08
Phb	9.91092e-13	0.737445	0.812	0.601	1.70458e-08
Sept9	4.38121e-10	0.734773	0.541	0.272	7.53524e-06
Wdr12	2.41894e-13	0.734409	0.588	0.223	4.16033e-09
Phb2	2.77762e-12	0.732795	0.894	0.73	4.77722e-08
Mthfd2	8.01248e-11	0.730391	0.635	0.297	1.37807e-06
Cct5	9.38822e-14	0.730061	0.976	0.904	1.61468e-09
Ier5	1.29901e-11	0.729655	0.729	0.516	2.23416e-07
Cct7	1.56254e-10	0.729483	0.965	0.892	2.68742e-06
Clec4e	1.85112e-21	0.728881	0.4	0.025	3.18374e-17
Timm10	2.93987e-11	0.722888	0.588	0.261	5.05629e-07
Rack1	3.16873e-16	0.719984	1	0.998	5.4499e-12
Nme1	4.44837e-12	0.719161	1	0.949	7.65076e-08
Fbl	1.37307e-13	0.71887	0.859	0.671	2.36155e-09
Nifk	7.83718e-13	0.717701	0.576	0.306	1.34792e-08
Hnrnpab	5.42861e-13	0.716629	1	0.938	9.33666e-09
Emg1	1.69049e-13	0.715395	0.906	0.769	2.90747e-09
Ranbp1	1.39373e-11	0.715295	0.976	0.904	2.39707e-07
Snrpf	2.80354e-12	0.714621	1	0.957	4.82181e-08
Psmb5	5.42511e-09	0.714113	0.988	0.913	9.33065e-05
Ipo7	7.33129e-11	0.713682	0.776	0.561	1.26091e-06
Cacybp	1.68335e-09	0.713682	0.859	0.752	2.89519e-05
Fermt2	1.34007e-08	0.712986	0.882	0.788	0.000230478
Shmt2	4.17404e-12	0.712135	0.541	0.253	7.17893e-08
Hdc	1.47863e-20	0.709118	0.388	0.025	2.54309e-16
Rrp8	8.35762e-11	0.708744	0.635	0.295	1.43743e-06
Rpl5	2.19852e-15	0.707661	1	0.996	3.78124e-11
Pin1	1.7674e-12	0.705931	0.671	0.393	3.03975e-08
Wdr75	2.39158e-13	0.705702	0.6	0.306	4.11328e-09
Spred1	2.01208e-09	0.705313	0.718	0.571	3.46057e-05
Ube2j2	5.51778e-14	0.705026	0.706	0.278	9.49003e-10
Mrps6	6.7691e-10	0.701236	0.612	0.287	1.16422e-05
Rpl13a	1.42643e-11	0.701198	1	0.998	2.45331e-07
Btf3	8.59717e-14	0.700891	1	0.996	1.47863e-09
Eif4e	1.20521e-11	0.700242	0.859	0.633	2.07284e-07
Snrpa1	2.64985e-10	0.699855	0.753	0.503	4.55748e-06
Grwd1	1.95397e-13	0.69795	0.471	0.115	3.36063e-09
Cct3	2.09601e-12	0.695097	0.976	0.892	3.60492e-08
Actb	2.92461e-10	0.694613	1	1	5.03004e-06
Adrm1	9.10342e-13	0.692119	0.753	0.416	1.5657e-08
Tma16	1.4253e-12	0.692099	0.518	0.168	2.45137e-08
B4galt5	7.91571e-09	0.686643	0.424	0.197	0.000136142
Nars	3.99847e-14	0.686218	0.965	0.89	6.87697e-10
Psmd14	1.12907e-13	0.684211	0.835	0.614	1.94188e-09
Denr	1.75478e-11	0.684192	0.894	0.845	3.01804e-07
Hilpda	1.89213e-13	0.682127	0.541	0.163	3.25427e-09
Ppa1	3.20855e-11	0.681008	0.929	0.669	5.51839e-07
Cct2	3.94738e-14	0.680631	1	0.921	6.78909e-10
Brix1	1.47178e-11	0.680495	0.694	0.393	2.53132e-07
Yrdc	4.75479e-11	0.678375	0.494	0.181	8.17776e-07
Fam104a	4.89251e-13	0.677986	0.929	0.724	8.41462e-09
Emc6	1.37424e-13	0.67781	0.753	0.45	2.36355e-09
Srsf7	9.19356e-13	0.67611	0.976	0.845	1.5812e-08
Ddit4	7.46522e-10	0.675952	0.318	0.085	1.28394e-05
Larp4	9.91274e-10	0.673561	0.776	0.597	1.70489e-05
Il13ra1	6.02639e-11	0.672063	0.659	0.276	1.03648e-06
Utp18	4.39442e-12	0.671286	0.494	0.221	7.55796e-08
Psma7	8.83657e-10	0.671136	1	0.968	1.5198e-05
Timm17a	4.97661e-11	0.6709	0.765	0.569	8.55927e-07
Rrp1b	4.11754e-09	0.670698	0.435	0.172	7.08175e-05
Ell2	4.79788e-13	0.670259	0.482	0.117	8.25188e-09
Slc16a1	4.73911e-08	0.665139	0.471	0.208	0.000815079
Snrpd3	1.02579e-12	0.664996	0.965	0.856	1.76426e-08
Clec4d	4.43324e-26	0.6645	0.388	0.009	7.62474e-22
Cdv3	1.07987e-11	0.664368	0.929	0.839	1.85727e-07
Ccdc86	5.18165e-10	0.663885	0.459	0.163	8.91193e-06
Eif3c	2.08049e-11	0.662878	1	0.987	3.57823e-07
Mrpl15	6.26529e-10	0.661346	0.729	0.454	1.07757e-05
Rassf1	2.14714e-08	0.660351	0.718	0.412	0.000369287
Cct6a	1.48133e-10	0.654698	1	0.896	2.54775e-06
Tpt1	6.80571e-09	0.654349	1	0.998	0.000117051
Gpatch4	3.26472e-10	0.654035	0.471	0.225	5.61498e-06
Ruvbl2	1.79336e-09	0.652068	0.482	0.216	3.0844e-05
Metap2	7.60201e-11	0.65142	0.976	0.926	1.30747e-06
Pabpc1	6.01049e-09	0.647968	1	0.992	0.000103374
Cebpz	1.81449e-09	0.64675	0.918	0.73	3.12074e-05
Ube2i	4.67082e-12	0.646398	0.965	0.819	8.03335e-08
Kmt5a	3.17374e-10	0.643271	0.776	0.577	5.45851e-06
Ube2v2	2.75408e-09	0.640767	0.753	0.507	4.73675e-05
Rwdd1	2.65504e-11	0.639925	0.976	0.922	4.5664e-07
Bhlhe40	6.35762e-17	0.639275	0.8	0.314	1.09345e-12
Ddx39b	2.51446e-08	0.638779	0.918	0.749	0.000432462
Lmnb1	4.42593e-14	0.636117	0.718	0.28	7.61216e-10
Cdk2ap1	7.85676e-10	0.635415	0.835	0.698	1.35128e-05
Exosc1	1.06273e-10	0.633901	0.576	0.284	1.82779e-06
Cyc1	1.88586e-09	0.631946	0.882	0.724	3.24349e-05
Fkbp1a	2.65562e-08	0.630751	1	0.979	0.000456741
Smad7	7.46069e-09	0.629522	0.729	0.433	0.000128316
Mrpl17	2.12669e-08	0.626569	0.894	0.773	0.000365769
Rpl26	9.97741e-12	0.625129	1	1	1.71601e-07
Npm3	5.36654e-09	0.623036	0.847	0.614	9.2299e-05
Ube2m	1.38501e-12	0.621155	0.965	0.885	2.38208e-08
Psmb2	6.77499e-10	0.620617	0.953	0.864	1.16523e-05
Ndufaf4	1.55806e-10	0.619069	0.576	0.327	2.67971e-06
Ndufa12	1.25065e-09	0.618504	0.929	0.805	2.15099e-05
Cd14	4.81185e-09	0.617586	0.424	0.168	8.27591e-05
Hbegf	3.04646e-09	0.616359	0.176	0.011	5.23961e-05
Rps17	2.57927e-11	0.615542	1	0.996	4.43609e-07
Gar1	1.30136e-09	0.613621	0.506	0.265	2.2382e-05
Bcl2l1	5.28445e-08	0.612198	0.388	0.144	0.000908873
Nus1	1.77356e-09	0.612198	0.682	0.505	3.05034e-05
Lrg1	1.0931e-10	0.611774	0.388	0.089	1.88003e-06
Chd7	8.05396e-23	0.610866	0.388	0.017	1.3852e-18
Rrp9	1.23228e-10	0.607796	0.4	0.153	2.1194e-06
Ero1l	4.87818e-09	0.607655	0.624	0.284	8.38998e-05
Tcp1	1.75014e-09	0.606672	0.941	0.894	3.01007e-05
Cox5a	1.34711e-09	0.605914	1	0.934	2.31689e-05
Rsl24d1	1.11221e-09	0.605493	0.541	0.297	1.91288e-05
Eef1g	1.96711e-10	0.605473	1	0.992	3.38324e-06
G3bp1	9.14749e-09	0.605235	0.941	0.87	0.000157328
Eif1ax	2.53165e-10	0.604157	0.941	0.819	4.35418e-06
Hnrnpa0	4.45505e-08	0.602937	0.988	0.958	0.000766225
Slc7a5	4.28943e-11	0.602605	0.341	0.076	7.37739e-07
Mxd1	2.21438e-14	0.599598	0.4	0.062	3.80851e-10
Rpl4	1.90212e-11	0.599551	1	0.998	3.27146e-07
Slc7a11	1.38955e-25	0.599405	0.376	0.008	2.38988e-21
Fubp1	5.7269e-08	0.597656	0.918	0.817	0.00098497
Hnrnpd	1.75249e-08	0.597319	0.965	0.858	0.000301411
Eif3i	7.7117e-11	0.595955	0.929	0.921	1.32634e-06
Cd3eap	2.64692e-08	0.593339	0.494	0.261	0.000455243
Tnf	1.05145e-24	0.590969	0.365	0.008	1.80839e-20
Pak1ip1	9.41955e-10	0.585204	0.718	0.442	1.62007e-05
Lsm12	1.25708e-09	0.583962	0.882	0.75	2.16205e-05
Heatr1	3.19091e-08	0.583816	0.365	0.147	0.000548804
Rps14	9.93079e-10	0.582113	1	1	1.708e-05
Bzw1	7.89586e-11	0.579902	1	0.93	1.35801e-06
Hspa4	1.62421e-09	0.579827	0.941	0.89	2.79348e-05
Pno1	2.40988e-08	0.579158	0.576	0.268	0.000414476
Vapa	1.35335e-09	0.579017	0.941	0.834	2.32763e-05
Rcc2	4.95505e-08	0.578839	0.506	0.272	0.000852219
Snhg4	1.64648e-08	0.578191	0.471	0.265	0.000283177
Pgs1	2.0945e-09	0.57707	0.553	0.219	3.60233e-05
Etf1	6.2863e-10	0.575449	0.953	0.809	1.08118e-05
Psmd3	1.19942e-09	0.575121	0.788	0.595	2.06288e-05
Esf1	1.16233e-09	0.573342	0.8	0.543	1.9991e-05
Knop1	2.11562e-08	0.573183	0.706	0.461	0.000363866
Rangrf	2.12856e-09	0.571903	0.541	0.212	3.66092e-05
Zfp593	6.15072e-09	0.571903	0.482	0.221	0.000105786
Dusp5	1.34172e-14	0.570991	0.329	0.032	2.30762e-10
Agpat5	9.62041e-12	0.569448	0.753	0.346	1.65461e-07
Abcf1	1.12738e-08	0.569073	0.882	0.775	0.000193897
Nop14	2.98487e-08	0.56847	0.553	0.308	0.000513368
Btg3	1.9844e-09	0.568041	0.729	0.376	3.41297e-05
Nfkbid	2.63674e-17	0.564704	0.365	0.032	4.53492e-13
Chil3	6.40257e-10	0.564204	0.435	0.13	1.10118e-05
Psma6	3.99546e-09	0.563943	0.929	0.845	6.87178e-05
Jmjd6	4.38664e-08	0.562006	0.541	0.244	0.000754458
Cisd1	3.64402e-08	0.560328	0.671	0.541	0.000626734
Wdr46	6.17949e-11	0.559001	0.529	0.183	1.06281e-06
Rpl24	1.04787e-09	0.558088	1	0.998	1.80222e-05
Trappc4	9.69293e-09	0.556393	0.847	0.609	0.000166709
Eif4e2	3.07873e-09	0.555136	0.894	0.737	5.29511e-05
Hprt	3.35775e-09	0.554744	0.812	0.512	5.77499e-05
Rpl8	7.62959e-10	0.554404	1	1	1.31221e-05
Dnttip2	8.47241e-10	0.554098	0.812	0.522	1.45717e-05
Rac1	5.01358e-10	0.554057	1	0.96	8.62286e-06
Txn2	8.17595e-09	0.554047	0.941	0.83	0.000140618
Mdh2	2.73793e-09	0.55027	0.988	0.919	4.70896e-05
Ccl4	1.20417e-21	0.55027	0.388	0.021	2.07105e-17
Cct4	1.65331e-09	0.548804	0.965	0.875	2.84352e-05
Twistnb	5.59854e-09	0.548764	0.576	0.25	9.62893e-05
Smn1	4.33446e-08	0.546136	0.529	0.24	0.000745483
Rnf126	5.09824e-08	0.545287	0.518	0.267	0.000876847
Sco2	2.87829e-08	0.544469	0.376	0.142	0.000495036
Rpl14	6.84705e-09	0.541548	1	0.998	0.000117762
Rps23	2.4138e-08	0.54079	1	1	0.00041515
Ak2	5.71999e-08	0.54072	0.788	0.56	0.000983782
Sphk1	5.55187e-08	0.540489	0.365	0.13	0.000954866
Wdr74	6.43586e-09	0.538516	0.447	0.159	0.00011069
Rpl23	1.2975e-08	0.537438	1	1	0.000223156
Lrrfip1	9.83516e-09	0.535979	0.694	0.437	0.000169155
Samsn1	5.394e-22	0.534739	0.353	0.011	9.27714e-18
Thop1	5.66646e-09	0.534721	0.435	0.183	9.74574e-05
Ccrl2	1.83203e-17	0.533661	0.353	0.026	3.15091e-13
Gcnt2	6.9428e-12	0.533162	0.447	0.106	1.19409e-07
Il17ra	2.85361e-13	0.530818	0.765	0.335	4.90793e-09
Glrx	5.97849e-09	0.530262	0.376	0.112	0.000102824
Psma5	2.78105e-10	0.529827	0.894	0.834	4.78312e-06
Vdac2	4.81888e-08	0.528644	0.882	0.764	0.000828799
Cxcr2	2.12915e-22	0.526702	0.365	0.013	3.66193e-18
Csf3r	4.90425e-23	0.523151	0.353	0.009	8.43482e-19
Rps19	2.26724e-08	0.521362	1	1	0.000389943
Ncf1	3.46028e-23	0.520467	0.365	0.011	5.95133e-19
Marcksl1	4.81548e-12	0.51809	0.376	0.068	8.28214e-08
Tpm4	4.67241e-08	0.518011	0.953	0.977	0.000803607
Ccr1	6.22237e-21	0.516981	0.365	0.019	1.07018e-16
Pfdn2	3.2694e-09	0.516502	0.788	0.601	5.62304e-05
Acod1	1.26363e-24	0.515902	0.341	0.004	2.17333e-20
Rps15	1.38798e-10	0.513685	1	1	2.38719e-06
Cd300lf	1.44974e-24	0.513188	0.353	0.006	2.49342e-20
Txnrd1	1.68843e-09	0.505876	0.918	0.647	2.90394e-05
Basp1	1.43108e-13	0.5027	0.565	0.178	2.46131e-09
Nr2c2ap	2.31945e-08	0.502573	0.376	0.13	0.000398923
Mmp9	1.56441e-20	0.502381	0.341	0.013	2.69064e-16
Noct	1.84971e-09	0.500229	0.435	0.127	3.18131e-05
Uck2	3.7643e-09	0.499751	0.376	0.098	6.47422e-05
Pde4b	5.72682e-17	0.49623	0.435	0.062	9.84956e-13
Csrnp1	1.78296e-09	0.493897	0.553	0.21	3.06651e-05
C5ar1	3.4425e-16	0.492382	0.353	0.032	5.92076e-12
Polr3h	4.16824e-09	0.486514	0.412	0.132	7.16895e-05
Tyrobp	2.89988e-10	0.480915	0.424	0.371	4.9875e-06
Nlrp3	3.92086e-19	0.477111	0.341	0.017	6.74348e-15
Lilr4b	1.72914e-23	0.475845	0.341	0.008	2.97395e-19
Trem1	8.01493e-26	0.470527	0.341	0.002	1.37849e-21
Tpd52	1.78858e-08	0.469919	0.494	0.25	0.000307618
Rpsa	5.77791e-08	0.45964	1	1	0.000993743
Baz1a	3.13204e-08	0.457161	0.729	0.401	0.00053868
Tes	1.99712e-20	0.445088	0.353	0.019	3.43485e-16
Tgif1	2.02328e-12	0.444389	0.424	0.089	3.47984e-08
Ifitm1	1.24771e-09	0.436512	0.412	0.115	2.14594e-05
Osm	5.70914e-16	0.431282	0.282	0.013	9.81915e-12
Wfdc21	8.01098e-22	0.410066	0.341	0.015	1.37781e-17
Slc15a3	5.16867e-20	0.409082	0.341	0.015	8.88959e-16
Selplg	8.2482e-16	0.405602	0.329	0.026	1.41861e-11
Spi1	5.02411e-09	0.402828	0.353	0.091	8.64097e-05
Mir17hg	1.66059e-08	0.401074	0.188	0.021	0.000285605
Cd24a	1.01027e-13	0.400694	0.294	0.03	1.73756e-09
Ak4	1.13679e-11	0.397216	0.2	0.009	1.95516e-07
Plk3	2.11066e-09	0.384169	0.329	0.068	3.63013e-05
Cd52	4.06034e-09	0.379131	0.388	0.372	6.98337e-05
Snx20	3.04753e-18	0.378427	0.318	0.017	5.24145e-14
Pirb	2.49399e-15	0.375226	0.318	0.026	4.28941e-11
Slpi	5.20155e-19	0.371453	0.306	0.009	8.94615e-15
Cxcr4	6.77531e-19	0.36606	0.294	0.009	1.16529e-14
AA467197	2.94466e-15	0.358397	0.247	0.008	5.06451e-11
Bcl2l11	2.06319e-12	0.356519	0.318	0.042	3.54848e-08
Fpr2	4.24078e-17	0.356069	0.235	0.002	7.29373e-13
Fmnl1	2.04581e-14	0.347926	0.235	0.008	3.51859e-10
Cd33	1.82312e-15	0.345221	0.259	0.009	3.13559e-11
Mcemp1	1.43932e-13	0.342522	0.224	0.008	2.47549e-09
Igsf6	7.30213e-18	0.326632	0.259	0.004	1.25589e-13
Fcgr3	6.40424e-16	0.326336	0.294	0.021	1.10146e-11
Hcar2	1.72739e-12	0.321013	0.224	0.013	2.97094e-08
Slfn1	5.03476e-18	0.315805	0.247	0.002	8.65928e-14
Slfn4	2.43119e-10	0.313111	0.188	0.009	4.1814e-06
Ccl3	1.25024e-10	0.305158	0.224	0.019	2.15029e-06
Sorl1	1.56728e-14	0.302749	0.294	0.028	2.69556e-10
Ppp1r3b	1.96493e-13	0.296696	0.2	0.004	3.37948e-09
Il1rn	1.85784e-15	0.294392	0.259	0.015	3.1953e-11
Cstdc4	1.16796e-16	0.291049	0.2	0	2.00878e-12
Pla2g7	9.08394e-13	0.289088	0.247	0.021	1.56235e-08
Csf2rb	2.00213e-15	0.284384	0.282	0.025	3.44347e-11
Sell	5.98319e-15	0.2832	0.235	0.009	1.02905e-10
Spata13	7.92633e-09	0.277477	0.165	0.009	0.000136325
Fam107b	2.48064e-09	0.274802	0.294	0.059	4.26646e-05
Bst1	7.46714e-14	0.272494	0.224	0.011	1.28427e-09
Rab11fip1	3.39579e-14	0.271665	0.212	0.004	5.84043e-10
Fgr	3.39579e-14	0.271665	0.212	0.004	5.84043e-10
Bcl2a1b	6.41255e-15	0.268951	0.212	0.004	1.10289e-10
Cyp4f18	6.82557e-13	0.26671	0.212	0.009	1.17393e-08
Nfam1	8.16297e-14	0.266242	0.212	0.006	1.40395e-09
Neurl3	1.28363e-12	0.266242	0.212	0.008	2.20772e-08
Cd37	5.79955e-13	0.263538	0.212	0.008	9.97464e-09
Ptpre	5.79955e-13	0.263538	0.212	0.008	9.97464e-09
Ptafr	2.76507e-12	0.261357	0.224	0.015	4.75564e-08
Pilra	2.67697e-13	0.25759	0.2	0.004	4.60411e-09
Ncf4	3.98464e-13	0.255455	0.212	0.009	6.85318e-09
Cd300ld	4.60987e-14	0.252771	0.212	0.009	7.92852e-10
Gpr35	2.56906e-09	0.252167	0.165	0.008	4.41852e-05
Fmo5	4.67957e-08	-0.297172	0	0.18	0.000804839
Col18a1	9.13711e-09	-0.330277	0.129	0.425	0.000157149
Pdgfra	1.67766e-08	-0.359033	0.765	0.962	0.00028854
H2-Aa	2.00074e-10	-0.364387	0	0.234	3.44107e-06
Fbn1	2.58821e-10	-0.385473	0.753	0.974	4.45146e-06
B3gnt8	4.76173e-08	-0.391329	0.012	0.234	0.00081897
Acss3	2.69956e-08	-0.402025	0	0.185	0.000464297
Chd9	4.05611e-08	-0.415008	0.329	0.664	0.000697611
Naaa	5.16268e-08	-0.423842	0.012	0.233	0.00088793
Kazald1	8.89985e-09	-0.436692	0	0.197	0.000153068
Morf4l1	4.91639e-08	-0.439934	1	0.998	0.000845571
Glt8d2	9.19083e-11	-0.484258	0	0.242	1.58073e-06
Cercam	6.55823e-09	-0.484586	0.035	0.31	0.000112795
Mef2c	5.03552e-10	-0.492299	0.176	0.543	8.6606e-06
Klhl9	3.98825e-09	-0.503928	0.306	0.664	6.85939e-05
Rere	1.55439e-08	-0.506881	0.188	0.524	0.00026734
Etfa	3.16919e-08	-0.51109	0.553	0.841	0.000545068
Lipa	3.5208e-10	-0.512981	0.271	0.65	6.05543e-06
Aoc3	9.2998e-10	-0.51893	0	0.219	1.59947e-05
Arhgef12	5.73684e-08	-0.52124	0.624	0.875	0.000986678
Rassf2	4.09034e-09	-0.527012	0.047	0.336	7.03498e-05
Dag1	7.64427e-09	-0.527538	0.6	0.881	0.000131474
Fnbp1	1.63489e-08	-0.52895	0.118	0.433	0.000281185
Lrp1	6.17862e-09	-0.530024	0.965	0.998	0.000106266
Anxa5	5.34367e-09	-0.530139	0.976	0.996	9.19058e-05
Lgals9	1.30761e-09	-0.540507	0.447	0.792	2.24897e-05
Ophn1	3.68492e-10	-0.541271	0.035	0.333	6.33769e-06
Sh3kbp1	1.10041e-11	-0.54136	0.212	0.618	1.8926e-07
Tecr	1.64355e-08	-0.542588	0.482	0.798	0.000282675
Anapc5	1.10743e-08	-0.543734	0.553	0.828	0.000190466
Gpx8	2.47414e-08	-0.545131	0.729	0.941	0.000425527
Slc38a10	1.09884e-08	-0.551632	0.518	0.822	0.00018899
Myh11	1.63281e-16	-0.555382	0.035	0.425	2.80827e-12
Ttc3	5.39995e-11	-0.555525	0.447	0.815	9.28737e-07
Cox20	9.51102e-10	-0.555936	0.388	0.749	1.6358e-05
Acat1	2.62166e-10	-0.556399	0.6	0.896	4.50899e-06
Rin2	2.24322e-09	-0.562889	0.059	0.365	3.85812e-05
Stat1	8.8589e-10	-0.573476	0.165	0.526	1.52364e-05
Psmb8	8.3094e-09	-0.574051	0.259	0.594	0.000142913
Cast	4.86794e-10	-0.57428	0.859	0.968	8.37237e-06
Sh3bgrl	6.42335e-10	-0.574627	0.812	0.955	1.10475e-05
Zfpm2	1.93351e-08	-0.580817	0.106	0.382	0.000332544
Mylk	3.52762e-11	-0.581048	0.082	0.437	6.06715e-07
Man2a1	2.21549e-09	-0.583455	0.929	0.994	3.81041e-05
Wls	2.05657e-10	-0.588639	0.482	0.83	3.5371e-06
Syne2	4.54304e-10	-0.595369	0.294	0.671	7.81357e-06
Aff2	5.50823e-08	-0.597212	0.094	0.369	0.000947361
Atl3	1.52891e-11	-0.59987	0.435	0.809	2.62958e-07
Tnrc6b	3.95246e-09	-0.599897	0.529	0.809	6.79783e-05
Klf4	2.80655e-09	-0.606314	0.729	0.936	4.82699e-05
Atp2b4	6.39303e-13	-0.606328	0.165	0.58	1.09954e-08
Tmem256	4.64092e-08	-0.606925	0.871	0.975	0.000798192
Tnfsf12	3.01962e-08	-0.609648	0.388	0.705	0.000519345
Pdia4	1.94773e-13	-0.609906	0.729	0.949	3.3499e-09
Pdcd4	3.86144e-13	-0.614607	0.447	0.826	6.6413e-09
Ifitm3	1.6359e-08	-0.61488	1	0.996	0.000281359
Rab3d	8.90805e-10	-0.620065	0.082	0.391	1.5321e-05
Col16a1	1.13102e-08	-0.621611	0.188	0.499	0.000194524
Vegfd	4.9202e-10	-0.622239	0.271	0.647	8.46225e-06
Trerf1	1.42348e-09	-0.631495	0.071	0.376	2.44824e-05
Esyt1	1.45353e-09	-0.636166	0.271	0.611	2.49992e-05
Ggh	8.75011e-09	-0.638391	0.224	0.556	0.000150493
Adamtsl1	3.08689e-09	-0.639605	0.541	0.845	5.30914e-05
Serpinf1	5.213e-09	-0.641267	0.8	0.977	8.96584e-05
Calm3	1.66856e-11	-0.644926	0.871	0.941	2.86976e-07
Mtch1	4.90146e-10	-0.645782	0.847	0.966	8.43002e-06
Rgl1	3.61435e-10	-0.646002	0.247	0.605	6.21633e-06
Pcbd2	5.21556e-08	-0.646612	0.165	0.473	0.000897023
Eln	1.28683e-19	-0.648055	0.412	0.885	2.21321e-15
Pcmtd1	1.3619e-12	-0.656129	0.176	0.595	2.34233e-08
Zcchc24	1.48512e-11	-0.659068	0.318	0.715	2.55426e-07
Ddr2	1.12687e-09	-0.662296	0.729	0.949	1.93811e-05
Psme1	5.54484e-09	-0.663044	0.776	0.896	9.53658e-05
Psmb10	2.66407e-12	-0.66444	0.282	0.698	4.58194e-08
Fam114a1	6.57926e-09	-0.664591	0.447	0.758	0.000113157
Ctsb	1.08152e-10	-0.667707	1	0.998	1.86011e-06
Tpst1	4.39614e-09	-0.669468	0.353	0.622	7.56091e-05
Tpp1	7.19139e-10	-0.669573	0.294	0.65	1.23685e-05
Tmem106b	5.06487e-11	-0.674616	0.353	0.73	8.71107e-07
Gdf10	5.93252e-12	-0.674857	0.624	0.924	1.02033e-07
Timp3	5.30511e-08	-0.679854	0.282	0.612	0.000912426
Stim1	3.11547e-14	-0.681727	0.2	0.65	5.3583e-10
Myl9	1.03904e-12	-0.684195	0.071	0.454	1.78705e-08
Nucb1	3.77866e-10	-0.684195	0.671	0.907	6.49891e-06
Lamtor2	1.64122e-09	-0.68563	0.741	0.904	2.82274e-05
Pdia6	9.2482e-16	-0.686173	0.976	0.998	1.5906e-11
Cavin3	1.82861e-12	-0.686368	0.8	0.981	3.14503e-08
Igf2r	9.44475e-09	-0.688697	0.294	0.629	0.00016244
Zeb2	3.21677e-09	-0.691887	0.847	0.964	5.53253e-05
Palld	1.75311e-16	-0.692063	0.176	0.656	3.01518e-12
Acaa2	8.30827e-09	-0.69587	0.482	0.784	0.000142894
Scd2	1.01408e-11	-0.697963	0.259	0.667	1.74411e-07
Ahnak	2.10409e-12	-0.698371	0.988	0.998	3.61882e-08
Acta2	2.71367e-22	-0.700668	0.353	0.862	4.66723e-18
Sept8	1.18654e-10	-0.700746	0.412	0.769	2.04074e-06
Boc	2.98734e-09	-0.701618	0.176	0.505	5.13792e-05
Tgfbr3	9.51015e-10	-0.701694	0.612	0.898	1.63565e-05
Aida	1.58712e-09	-0.702758	0.424	0.733	2.72968e-05
Mbnl1	1.82465e-13	-0.703338	0.835	0.972	3.13822e-09
Emilin1	4.95714e-12	-0.703991	0.388	0.773	8.52579e-08
Tceal9	6.36462e-11	-0.70607	0.741	0.945	1.09465e-06
Dse	3.40642e-11	-0.708748	0.365	0.737	5.8587e-07
Ncoa7	2.90086e-09	-0.70986	0.282	0.603	4.98919e-05
Mmp3	1.46405e-09	-0.711388	0.412	0.764	2.51802e-05
Cbx5	5.01193e-10	-0.714042	0.518	0.836	8.62002e-06
Slco2b1	1.15212e-10	-0.714335	0.024	0.325	1.98153e-06
Oat	1.09902e-12	-0.720049	0.847	0.97	1.8902e-08
Tuba1a	1.19354e-11	-0.720585	0.882	0.981	2.05277e-07
Dbi	8.41253e-10	-0.727131	0.929	0.987	1.44687e-05
Calml4	1.38278e-10	-0.730989	0.059	0.382	2.37824e-06
Fam102b	1.06317e-09	-0.731501	0.447	0.775	1.82855e-05
Pdia3	1.17171e-12	-0.732056	0.988	1	2.01522e-08
Ergic3	4.35516e-09	-0.734697	0.529	0.798	7.49043e-05
Tm7sf3	2.263e-08	-0.734821	0.259	0.527	0.000389213
Ifi27	1.11036e-09	-0.736632	0.871	0.962	1.90972e-05
Ptms	1.0569e-15	-0.742388	0.941	0.992	1.81776e-11
Hspg2	5.15939e-12	-0.748942	0.694	0.94	8.87363e-08
Lrrc17	8.27883e-09	-0.753182	0.106	0.41	0.000142388
Pam	8.23027e-11	-0.754872	0.624	0.909	1.41552e-06
Bloc1s1	8.48674e-11	-0.755488	0.4	0.754	1.45963e-06
Tmem205	1.03643e-10	-0.756546	0.176	0.541	1.78256e-06
Calr	1.50272e-18	-0.756713	1	1	2.58454e-14
Bicc1	1.10265e-13	-0.758417	0.671	0.955	1.89645e-09
Cd81	6.68874e-14	-0.758946	0.894	0.985	1.1504e-09
Aplp2	4.24753e-11	-0.758982	0.565	0.847	7.30532e-07
Ramp2	5.10469e-08	-0.759798	0.506	0.764	0.000877956
Fam129a	3.56591e-11	-0.760816	0.482	0.82	6.13301e-07
Ypel3	2.4792e-10	-0.766149	0.412	0.722	4.26398e-06
Ddah2	6.31198e-11	-0.767459	0.494	0.817	1.0856e-06
Kat2b	5.77698e-12	-0.767489	0.212	0.584	9.93583e-08
Tspo	2.31142e-10	-0.768665	0.965	0.991	3.97541e-06
Rarres2	6.91634e-16	-0.773995	0.518	0.909	1.18954e-11
Ntn1	4.92378e-08	-0.775393	0.271	0.552	0.000846841
S100a1	1.10061e-12	-0.776626	0.259	0.671	1.89294e-08
Mpp1	3.34506e-10	-0.778592	0.2	0.546	5.75316e-06
Tmeff2	3.81824e-09	-0.781277	0.129	0.448	6.56699e-05
Ebf1	1.51908e-08	-0.78218	0.847	0.962	0.000261266
Anapc13	6.85683e-11	-0.783843	0.588	0.834	1.17931e-06
Nedd4	9.96377e-18	-0.784101	0.976	1	1.71367e-13
Cd47	3.7259e-12	-0.784543	0.953	0.994	6.40818e-08
Jund	1.00065e-12	-0.785495	0.941	0.996	1.72102e-08
H2-T23	1.03526e-08	-0.786167	0.459	0.72	0.000178054
Glg1	2.55495e-14	-0.789059	0.671	0.938	4.39427e-10
Idh1	5.4781e-12	-0.793246	0.353	0.735	9.42178e-08
Tmed3	9.80118e-11	-0.793512	0.847	0.97	1.68571e-06
Plcxd3	3.78753e-09	-0.79352	0.071	0.367	6.51417e-05
Sash1	1.06281e-11	-0.795387	0.471	0.822	1.82793e-07
Ech1	4.06452e-12	-0.797852	0.588	0.887	6.99056e-08
Cnpy2	2.10905e-13	-0.803173	0.694	0.941	3.62736e-09
Osr1	4.0325e-08	-0.804832	0.424	0.733	0.00069355
Hsp90b1	1.55138e-23	-0.805707	1	1	2.66821e-19
Svil	6.11893e-10	-0.806878	0.588	0.845	1.0524e-05
Pnp	3.98841e-09	-0.807394	0.882	0.951	6.85967e-05
Wipi1	5.02325e-11	-0.81081	0.318	0.681	8.63948e-07
Atp1a2	7.87054e-11	-0.811462	0.024	0.329	1.35365e-06
Sh3d19	4.01003e-12	-0.812519	0.271	0.647	6.89685e-08
Smarca2	8.76635e-16	-0.815126	0.365	0.803	1.50772e-11
Ckb	8.74878e-13	-0.818243	0.212	0.635	1.5047e-08
Ndn	4.31486e-10	-0.818715	0.365	0.645	7.42113e-06
Lama2	5.64073e-08	-0.818715	0.341	0.601	0.000970149
Gadd45g	7.48365e-11	-0.819559	0.565	0.888	1.28711e-06
Ndufv3	2.76372e-09	-0.820395	0.871	0.938	4.75332e-05
Hist1h2bc	2.67818e-10	-0.824957	0.518	0.817	4.60621e-06
Tapbp	1.48664e-11	-0.827006	0.506	0.811	2.55687e-07
Twsg1	3.77471e-12	-0.828384	0.341	0.715	6.49213e-08
Ltbp4	4.6501e-09	-0.830995	0.624	0.866	7.9977e-05
Grcc10	1.79456e-12	-0.83114	0.6	0.883	3.08647e-08
Vit	8.02677e-10	-0.83133	0.106	0.41	1.38052e-05
Slit3	4.0702e-11	-0.831381	0.565	0.873	7.00033e-07
Lamp2	7.28179e-13	-0.832084	0.882	0.972	1.25239e-08
Thra	1.07763e-14	-0.832839	0.318	0.749	1.85342e-10
Maf	2.27317e-11	-0.833977	0.224	0.618	3.90962e-07
Cavin1	1.23835e-15	-0.835384	0.788	0.991	2.12984e-11
Dpysl2	1.23195e-14	-0.838	0.271	0.718	2.11882e-10
Tle5	7.02243e-16	-0.839884	0.718	0.955	1.20779e-11
Smim1	1.52152e-11	-0.839944	0.106	0.478	2.61687e-07
Tshz2	3.30355e-16	-0.845471	0.659	0.957	5.68178e-12
Hmgcs2	2.65332e-13	-0.847694	0	0.297	4.56345e-09
Vwa5a	1.2122e-14	-0.848912	0.365	0.792	2.08486e-10
Ndufa13	2.43993e-13	-0.850261	0.988	0.977	4.19644e-09
Meg3	2.92073e-15	-0.854191	0.459	0.87	5.02336e-11
Sulf2	9.60374e-12	-0.858077	0.424	0.794	1.65175e-07
Cxcl12	9.3742e-13	-0.860819	0.729	0.962	1.61227e-08
Dcn	1.75769e-12	-0.868785	0.988	0.994	3.02305e-08
Anxa1	9.72173e-14	-0.872731	0.918	0.964	1.67204e-09
Selenow	1.02718e-12	-0.877384	1	0.998	1.76666e-08
Fkbp7	5.18996e-10	-0.879543	0.494	0.76	8.92621e-06
Foxp2	1.39269e-08	-0.882886	0.294	0.584	0.000239529
Hexa	8.52452e-13	-0.887673	0.388	0.766	1.46613e-08
Adamts2	4.49126e-09	-0.891633	0.729	0.913	7.72451e-05
Anpep	9.09121e-10	-0.895751	0.353	0.599	1.5636e-05
Lamp1	4.509e-19	-0.896506	0.988	1	7.75504e-15
Tmem176a	1.21811e-08	-0.903888	0.082	0.386	0.000209502
S100a13	3.74399e-16	-0.90944	0.847	0.979	6.4393e-12
Fkbp9	4.62625e-16	-0.911661	0.6	0.928	7.95668e-12
Aldh2	2.20668e-12	-0.913032	0.776	0.93	3.79527e-08
Lpar1	6.38184e-10	-0.913441	0.412	0.662	1.09761e-05
Cbx6	6.81639e-15	-0.915345	0.329	0.735	1.17235e-10
Sparc	2.64615e-15	-0.91589	1	1	4.55111e-11
Sdc2	1.91568e-12	-0.916203	0.294	0.703	3.29477e-08
Pdlim2	5.03872e-12	-0.92013	0.129	0.514	8.66609e-08
Celf2	6.50382e-15	-0.92038	0.906	0.989	1.11859e-10
Zfp36	1.3808e-10	-0.925765	0.894	0.93	2.37483e-06
Antxr1	5.43819e-11	-0.929528	0.294	0.62	9.35314e-07
Copz2	4.1524e-12	-0.93246	0.576	0.853	7.14172e-08
Svep1	4.96283e-08	-0.934173	0.365	0.654	0.000853557
Col6a3	1.2577e-20	-0.936418	0.506	0.938	2.16311e-16
Tspan11	2.87938e-08	-0.939367	0.341	0.626	0.000495225
Serf2	1.95731e-09	-0.941315	1	0.996	3.36638e-05
Pmp22	2.59207e-15	-0.948176	0.694	0.951	4.4581e-11
Mfap2	1.53531e-10	-0.949732	0.094	0.42	2.64058e-06
Ly6e	1.23342e-12	-0.951517	0.929	0.983	2.12136e-08
Ecm2	1.59488e-12	-0.957697	0.106	0.49	2.74303e-08
Nr2f2	8.53252e-20	-0.96467	0.376	0.864	1.46751e-15
Nfix	9.75033e-18	-0.972791	0.788	0.979	1.67696e-13
Htra1	8.67764e-12	-0.973702	0.482	0.815	1.49247e-07
Mxd4	1.10564e-23	-0.97471	0.412	0.904	1.90159e-19
Psap	9.73488e-20	-0.976023	0.965	0.994	1.6743e-15
Abcc9	3.87974e-08	-0.977758	0.165	0.463	0.000667277
Plpp3	1.58469e-12	-0.978789	0.776	0.979	2.72551e-08
Gabarap	3.39383e-20	-0.987762	0.988	0.996	5.83704e-16
Lamb2	2.11079e-17	-0.988102	0.565	0.924	3.63035e-13
Maged2	3.98454e-12	-0.98954	0.329	0.698	6.85301e-08
Oxct1	2.42553e-20	-1.00127	0.306	0.811	4.17167e-16
Maged1	1.55711e-18	-1.00612	0.6	0.938	2.67808e-14
Fhl1	2.08383e-14	-1.00867	0.176	0.616	3.58398e-10
Cd302	2.25285e-12	-1.00913	0.671	0.926	3.87468e-08
Anxa6	4.50842e-22	-1.01434	0.412	0.877	7.75404e-18
Clec2d	1.36022e-11	-1.01596	0.576	0.877	2.33944e-07
Gpnmb	1.01395e-08	-1.01964	0.141	0.433	0.000174389
Man1a	9.21721e-16	-1.02229	0.471	0.87	1.58527e-11
Pik3r1	1.82072e-15	-1.02449	0.365	0.792	3.13146e-11
C1ra	2.47448e-16	-1.03255	0.553	0.913	4.25585e-12
Add3	5.39791e-20	-1.0327	0.541	0.932	9.28386e-16
Scara5	5.68168e-10	-1.03861	0.494	0.737	9.77192e-06
Nrp1	1.7077e-15	-1.0402	0.388	0.822	2.93707e-11
Laptm4a	5.44082e-21	-1.04642	0.941	0.992	9.35766e-17
Fos	7.02829e-14	-1.0471	0.906	0.972	1.20879e-09
Tmsb10	2.68892e-08	-1.05105	1	0.992	0.000462467
Sptbn1	2.40861e-20	-1.0521	0.906	0.994	4.14257e-16
Nenf	1.15684e-11	-1.05447	0.894	0.979	1.98965e-07
Olfml3	1.26748e-09	-1.05456	0.553	0.832	2.17994e-05
Ctsh	2.83878e-11	-1.05532	0.6	0.868	4.88242e-07
Penk	7.36774e-15	-1.05748	0.094	0.529	1.26718e-10
Lrp6	4.90598e-20	-1.05939	0.365	0.839	8.4378e-16
S100a10	5.3006e-18	-1.06224	0.988	0.994	9.1165e-14
Igfbp7	9.1728e-15	-1.06625	1	0.991	1.57763e-10
Dapk1	1.69094e-15	-1.07153	0.282	0.724	2.90825e-11
Cped1	2.14908e-14	-1.07165	0.341	0.754	3.69621e-10
Tdo2	3.89688e-08	-1.077	0	0.181	0.000670224
Gxylt2	4.70463e-13	-1.09041	0.247	0.622	8.0915e-09
Fndc1	4.52773e-13	-1.09207	0.129	0.512	7.78725e-09
Fbln1	1.81951e-11	-1.09637	0.647	0.917	3.12938e-07
Ccdc80	1.2805e-12	-1.10036	0.635	0.928	2.20233e-08
C4b	1.43604e-08	-1.11284	0.235	0.533	0.000246985
Gstt1	2.48365e-18	-1.11827	0.118	0.582	4.27164e-14
Ggt5	1.35565e-13	-1.11884	0.082	0.471	2.33159e-09
Plac9b	3.95248e-14	-1.12097	0.388	0.752	6.79788e-10
Fzd4	1.66428e-13	-1.13197	0.224	0.65	2.86239e-09
Snhg18	8.22973e-22	-1.13709	0.471	0.911	1.41543e-17
Cst3	1.83864e-09	-1.14148	0.988	0.998	3.16228e-05
Slc43a3	3.08165e-15	-1.14535	0.647	0.919	5.30013e-11
Pid1	2.85514e-18	-1.15038	0.294	0.771	4.91055e-14
Entpd2	6.17761e-11	-1.15166	0.435	0.72	1.06249e-06
Igsf10	1.28021e-15	-1.16323	0.094	0.533	2.20183e-11
Heg1	7.88424e-20	-1.17066	0.424	0.883	1.35601e-15
Pcolce2	6.20999e-14	-1.17154	0.635	0.898	1.06806e-09
Nfib	1.62475e-26	-1.18095	0.812	0.994	2.7944e-22
Srpx	3.69537e-11	-1.20503	0.353	0.669	6.35567e-07
Hcfc1r1	5.59264e-23	-1.21342	0.365	0.866	9.61879e-19
Steap3	8.64436e-16	-1.21732	0.294	0.724	1.48674e-11
Ccl19	1.54687e-10	-1.21732	0.353	0.716	2.66046e-06
Gem	1.39729e-12	-1.22861	0.376	0.749	2.4032e-08
Ar	2.40087e-18	-1.23622	0.282	0.741	4.12925e-14
Clec11a	1.88683e-13	-1.2484	0.2	0.58	3.24516e-09
Grn	2.00444e-22	-1.25737	0.671	0.94	3.44744e-18
Vkorc1	1.13913e-19	-1.25951	0.682	0.966	1.95918e-15
Rnase4	1.39148e-17	-1.26303	0.565	0.922	2.3932e-13
Cd248	1.83493e-14	-1.27069	0.365	0.783	3.15589e-10
Sod3	4.38532e-24	-1.27445	0.518	0.949	7.54231e-20
Mmp23	1.48811e-19	-1.27613	0.482	0.883	2.55941e-15
Serpinh1	6.33936e-30	-1.27846	0.965	0.996	1.09031e-25
Htra3	1.28994e-16	-1.28536	0.306	0.764	2.21857e-12
Nrip1	8.72486e-18	-1.30145	0.588	0.924	1.50059e-13
Rcn3	2.2322e-22	-1.30796	0.624	0.964	3.83916e-18
Steap4	4.87314e-16	-1.31063	0.459	0.866	8.38132e-12
Arhgap24	2.40995e-18	-1.31223	0.165	0.65	4.14488e-14
Col5a1	3.5184e-27	-1.32069	0.565	0.964	6.05129e-23
Lgi2	8.86698e-16	-1.32273	0.506	0.86	1.52503e-11
Selenom	1.03371e-17	-1.33511	0.788	0.968	1.77787e-13
Pcolce	1.62935e-15	-1.34069	0.741	0.953	2.80231e-11
Col15a1	4.64677e-15	-1.35009	0.129	0.578	7.99198e-11
Mgst1	1.85066e-21	-1.35083	0.624	0.951	3.18294e-17
Csrp2	1.18025e-22	-1.35641	0.471	0.922	2.02991e-18
Serping1	5.44287e-20	-1.36709	0.894	0.991	9.36119e-16
Gstm2	7.42213e-27	-1.37482	0.353	0.871	1.27653e-22
Lbp	1.00808e-08	-1.38939	0.482	0.698	0.00017338
Fcgrt	4.7113e-24	-1.39528	0.341	0.847	8.10297e-20
Ablim1	2.97173e-23	-1.41229	0.259	0.794	5.11107e-19
Abca8a	1.83948e-15	-1.41319	0.212	0.65	3.16373e-11
Scn7a	4.66735e-20	-1.41779	0.2	0.726	8.02738e-16
Dpt	3.67793e-23	-1.4317	0.671	0.97	6.32567e-19
Il11ra1	6.51816e-26	-1.44466	0.635	0.977	1.12106e-21
H2afv	8.59671e-28	-1.44825	0.235	0.822	1.47855e-23
Fxyd1	7.98815e-24	-1.45403	0.365	0.856	1.37388e-19
Rbp1	8.00738e-21	-1.48576	0.459	0.879	1.37719e-16
Tppp3	6.00331e-18	-1.48955	0.129	0.616	1.03251e-13
Nfia	6.10383e-33	-1.49579	0.494	0.964	1.0498e-28
Inmt	4.94619e-13	-1.50458	0	0.291	8.50695e-09
Col1a1	1.95483e-21	-1.50836	0.941	0.992	3.36211e-17
Igfbp6	1.61842e-15	-1.54432	0.776	0.936	2.78352e-11
C1s1	2.4275e-28	-1.54663	0.565	0.964	4.17506e-24
Itm2b	5.30755e-23	-1.54953	0.953	0.985	9.12845e-19
Fmo1	3.02509e-21	-1.55209	0.106	0.616	5.20285e-17
Col6a2	2.29594e-34	-1.58097	0.506	0.97	3.94879e-30
Gsn	5.6888e-37	-1.58691	0.988	0.996	9.78417e-33
Timp2	8.48778e-27	-1.58875	0.918	0.985	1.45981e-22
Col1a2	5.06211e-34	-1.61241	0.976	0.994	8.70633e-30
Zbtb20	5.49644e-32	-1.61522	0.835	0.998	9.45332e-28
Col6a1	9.94439e-37	-1.62639	0.565	0.983	1.71034e-32
Lum	1.01512e-17	-1.6806	0.541	0.883	1.7459e-13
Col3a1	2.0479e-37	-1.68454	0.918	0.996	3.52219e-33
Igf1	5.10174e-11	-1.69594	0.482	0.802	8.77449e-07
Crip1	1.55368e-26	-1.70179	0.8	0.975	2.67217e-22
Ly6c1	1.60716e-17	-1.70879	0.6	0.915	2.76415e-13
Cygb	6.5376e-26	-1.7159	0.541	0.934	1.1244e-21
Cd34	1.29389e-28	-1.73658	0.588	0.938	2.22535e-24
Lpl	8.82465e-14	-1.75043	0.459	0.834	1.51775e-09
Selenop	3.94612e-23	-1.78669	0.694	0.94	6.78693e-19
Mgp	4.27971e-18	-1.78873	0.459	0.866	7.36068e-14
Ly6a	1.23243e-34	-1.79534	0.965	0.996	2.11965e-30
Tnxb	4.56259e-38	-1.84124	0.435	0.96	7.8472e-34
Col14a1	1.3626e-26	-1.85167	0.494	0.928	2.34354e-22
Gstm1	2.78002e-34	-1.92516	0.235	0.864	4.78135e-30
Igfbp4	1.23568e-39	-1.97108	0.506	0.975	2.12524e-35
Ogn	1.20923e-24	-2.07566	0.471	0.913	2.07975e-20
Olfml2b	8.65316e-46	-2.10385	0.2	0.909	1.48826e-41
C3	2.13716e-28	-2.13625	0.8	0.985	3.67569e-24
Fmo2	2.94998e-21	-2.20285	0.282	0.786	5.07367e-17
Sfrp4	7.51411e-23	-2.52891	0.129	0.688	1.29235e-18
Ifi27l2a	6.35959e-15	-2.57995	0.4	0.773	1.09379e-10
Gas6	7.24521e-18	-2.65379	0.294	0.756	1.2461e-13
Clec3b	2.80482e-33	-2.76524	0.459	0.934	4.824e-29
Gas1	1.29715e-48	-2.8199	0.212	0.93	2.23097e-44
