# Supplementary material for: A vein wall cell atlas of murine venous thrombosis determined by single-cell RNA sequencing
Source: Commun Biol. 2023 Jan 31;6:130. doi: 10.1038/s42003-023-04492-z (PMC9889765; doi:10.1038/s42003-023-04492-z)
Supplement: Supplementary file 6 — Supplementary Data 4 [file 42003_2023_4492_MOESM6_ESM.xlsx]

## Sheet: Sheet1
Supplementary Data 4. Differentially expressed genes in DVT versus sham group (endothelial cells)
	p_val	avg_log2FC	pct.1	pct.2	p_val_adj
Pgf	4.00942e-14	3.27472	0.688	0.072	6.8958e-10
Akap12	2.18051e-18	3.07536	0.906	0.478	3.75026e-14
Ccn1	7.39546e-15	2.90028	0.75	0.435	1.27195e-10
Apln	1.43869e-11	2.84142	0.438	0.022	2.4744e-07
AA467197	7.5284e-15	2.80638	0.688	0.116	1.29481e-10
Angpt2	9.90288e-14	2.49659	0.656	0.087	1.7032e-09
Adm	7.30483e-11	2.27125	0.625	0.087	1.25636e-06
Thbs1	3.45848e-09	2.23497	0.688	0.167	5.94823e-05
Tubb6	2.11714e-17	2.00341	0.844	0.159	3.64127e-13
Depp1	8.98227e-11	1.8606	0.594	0.362	1.54486e-06
Csrp1	1.99462e-14	1.82054	0.875	0.616	3.43055e-10
Tpm4	1.81937e-19	1.78389	1	0.978	3.12914e-15
Agpat5	1.55612e-13	1.75908	0.781	0.181	2.67637e-09
Acta2	1.37584e-10	1.75404	0.312	0.797	2.3663e-06
Klf6	1.65801e-09	1.75283	1	0.826	2.85162e-05
Cald1	1.52824e-12	1.70892	0.969	0.855	2.62841e-08
Actg1	4.62436e-14	1.68292	1	0.993	7.95344e-10
Actb	7.16614e-16	1.67531	1	1	1.2325e-11
Plaur	4.07671e-12	1.66246	0.844	0.21	7.01153e-08
Tuba1c	1.88913e-15	1.64811	0.844	0.217	3.24911e-11
Rbm3	1.69517e-22	1.63904	1	0.732	2.91553e-18
Tm4sf1	1.01774e-08	1.62168	1	0.848	0.000175041
Kit	2.22047e-10	1.58209	0.594	0.065	3.81898e-06
Gapdh	1.96324e-14	1.58099	1	0.964	3.37658e-10
Pgk1	4.63051e-13	1.55869	0.938	0.558	7.96402e-09
Pkm	7.42848e-11	1.53179	0.969	0.812	1.27762e-06
Flnb	6.47539e-11	1.48947	0.875	0.659	1.1137e-06
Msn	1.65166e-16	1.43816	1	0.971	2.8407e-12
Rhoc	1.44495e-11	1.39151	0.906	0.703	2.48517e-07
Gja1	6.30556e-09	1.38105	0.875	0.377	0.000108449
Ercc1	4.2143e-13	1.37686	0.594	0.246	7.24817e-09
Hif1a	4.01787e-09	1.3763	0.781	0.645	6.91034e-05
Myl12a	6.68279e-13	1.37453	1	0.906	1.14937e-08
Pdlim5	2.31613e-09	1.34647	0.844	0.514	3.98352e-05
Lrrfip1	4.92944e-09	1.33323	0.812	0.464	8.47814e-05
Myh9	1.21051e-12	1.32606	1	0.993	2.08195e-08
Trp53i11	5.16136e-08	1.30882	0.781	0.29	0.000887703
Fkbp1a	7.7944e-12	1.2951	1	0.986	1.34056e-07
Cd63	5.24001e-08	1.27922	0.938	0.71	0.00090123
Actr3	5.95798e-13	1.21388	0.969	0.841	1.02471e-08
Litaf	4.263e-11	1.21066	0.906	0.486	7.33194e-07
Flna	4.3242e-10	1.19246	0.969	0.819	7.43719e-06
Vmp1	3.8582e-09	1.19099	0.844	0.399	6.63572e-05
Cnn2	3.12745e-10	1.17398	0.688	0.406	5.3789e-06
Atf4	5.34534e-10	1.15643	1	0.725	9.19344e-06
Eif4a1	9.511e-12	1.15624	1	0.913	1.6358e-07
Dstn	5.77524e-08	1.13261	1	0.913	0.000993284
Ifrd1	4.2365e-09	1.11426	0.875	0.428	7.28635e-05
Rell1	5.13883e-08	1.10852	0.688	0.341	0.000883827
Pvr	5.96964e-11	1.09038	0.719	0.123	1.02672e-06
Eif2s2	7.20274e-11	1.08244	1	0.862	1.2388e-06
Actn4	5.03709e-08	1.06959	1	0.942	0.000866329
Rtn4	1.28927e-08	1.04468	1	0.877	0.000221741
Rrbp1	1.71234e-09	1.02081	1	0.949	2.94506e-05
Aldoa	2.97468e-12	1.0203	1	0.913	5.11615e-08
Selenos	2.00816e-10	1.01678	0.781	0.428	3.45384e-06
Mthfd2	3.61976e-09	0.950262	0.562	0.065	6.22562e-05
Tpm3	1.48807e-09	0.931954	1	0.993	2.55933e-05
Myl6	1.47383e-08	0.931573	1	1	0.000253485
Eif3j1	3.90996e-09	0.859353	1	0.623	6.72475e-05
Arf1	2.16768e-09	0.781975	1	0.942	3.72819e-05
Samd12	4.5301e-08	-0.718024	0	0.428	0.000779132
App	2.53217e-08	-0.957749	0.906	0.978	0.000435508
Col1a1	3.57174e-10	-1.20889	0	0.522	6.14303e-06
Ly6e	8.56434e-13	-1.23005	0.812	0.993	1.47298e-08
Fmo1	1.71062e-09	-1.25342	0	0.493	2.94209e-05
Aldh2	5.17582e-12	-1.31181	0.062	0.717	8.90189e-08
Col1a2	2.93567e-11	-1.33027	0	0.565	5.04905e-07
Ptprb	4.31534e-08	-1.43555	0.906	0.891	0.000742195
Tspan7	1.90602e-09	-1.58031	0.312	0.746	3.27817e-05
Plpp3	2.28607e-10	-1.68957	0.438	0.899	3.93181e-06
Cavin2	8.86862e-12	-1.77873	0.719	0.935	1.52531e-07
Ly6c1	2.79354e-08	-1.8075	0.438	0.804	0.000480461
Col3a1	2.22892e-15	-1.82221	0	0.703	3.83352e-11
Epas1	3.15203e-08	-1.82887	0.531	0.848	0.000542117
Apoe	2.74966e-09	-1.83999	0.219	0.761	4.72914e-05
Crip1	3.76524e-12	-1.8969	0.562	0.964	6.47583e-08
Klf4	2.14055e-11	-1.89918	0.281	0.884	3.68153e-07
Eln	1.25585e-08	-1.96142	0.156	0.703	0.000215994
