# Supplementary material for: A vein wall cell atlas of murine venous thrombosis determined by single-cell RNA sequencing
Source: Commun Biol. 2023 Jan 31;6:130. doi: 10.1038/s42003-023-04492-z (PMC9889765; doi:10.1038/s42003-023-04492-z)
Supplement: Supplementary file 7 — Supplementary Data 5 [file 42003_2023_4492_MOESM7_ESM.xlsx]

## Sheet: Sheet1
Supplementary Data 5. Differentially expressed genes in DVT versus sham group (neutrophils)
	p_val	avg_log2FC	pct.1	pct.2	p_val_adj
Chil3	7.96215e-31	3.20072	0.815	0.214	1.36941e-26
Cxcl3	6.0089e-13	2.43336	0.604	0.214	1.03347e-08
Wfdc21	3.83282e-14	1.49162	0.789	0.345	6.59206e-10
Tnf	1.28564e-08	1.2528	0.796	0.583	0.000221116
Lcn2	1.96302e-13	1.25063	0.873	0.524	3.37619e-09
Il1a	2.57994e-08	1.11404	0.44	0.119	0.000443723
Retnlg	5.96823e-14	1.11293	0.815	0.357	1.02648e-09
Prnp	4.00227e-15	1.03153	0.56	0.095	6.88351e-11
Gapdh	1.89648e-12	1.03059	0.927	0.726	3.26175e-08
Prdx5	3.19118e-14	0.981825	0.935	0.69	5.48851e-10
Cd14	3.36117e-14	0.963508	0.913	0.845	5.78088e-10
Cflar	1.23604e-12	0.93919	0.782	0.393	2.12586e-08
Bhlhe40	1.46465e-08	0.918281	0.665	0.357	0.000251906
Chd7	7.76724e-09	0.908638	0.818	0.619	0.000133589
Cxcl2	2.81656e-09	0.895598	0.935	0.905	4.8442e-05
Nt5e	5.98786e-10	0.834246	0.378	0.048	1.02985e-05
Id2	3.73276e-08	0.796371	0.447	0.119	0.000641997
Pgam1	2.61561e-09	0.774016	0.629	0.274	4.49858e-05
Pfkfb3	1.89484e-09	0.772352	0.487	0.143	3.25894e-05
Pkm	2.36563e-10	0.76092	0.953	0.821	4.06864e-06
Clec5a	2.80701e-08	0.752371	0.64	0.298	0.000482777
Fpr2	6.43572e-09	0.732816	0.756	0.393	0.000110688
Itgam	6.12952e-10	0.701853	0.92	0.81	1.05422e-05
Bcl2l1	7.80736e-09	0.657879	0.644	0.298	0.000134279
Myh9	2.40183e-08	0.591753	0.931	0.702	0.000413091
Nos2	1.6981e-09	0.470359	0.229	0	2.92057e-05
Ccl2	1.4482e-08	-0.301858	0.029	0.238	0.000249077
Tagln	1.17325e-11	-0.317149	0.084	0.417	2.01787e-07
Cfd	3.83047e-14	-0.321928	0	0.226	6.58803e-10
Ckb	5.24367e-10	-0.355033	0.015	0.238	9.01859e-06
Ly6a	3.15715e-10	-0.357791	0.062	0.357	5.42998e-06
Igfbp4	7.54993e-12	-0.37063	0.004	0.226	1.29851e-07
Tpm2	1.6994e-08	-0.386807	0.095	0.381	0.00029228
Col1a1	2.23231e-08	-0.430161	0.033	0.262	0.000383935
Dcn	3.52785e-11	-0.433742	0.022	0.286	6.06754e-07
C1qa	3.13127e-08	-0.473203	0.011	0.19	0.000538547
Col1a2	2.63614e-11	-0.522309	0.058	0.381	4.5339e-07
Calr	3.62416e-08	-0.610959	0.375	0.476	0.000623319
Acta2	2.86205e-13	-0.707539	0.276	0.726	4.92244e-09
Crip1	3.5614e-16	-0.715755	0.062	0.476	6.12526e-12
Sparc	1.94516e-14	-0.765577	0.076	0.476	3.34549e-10
Col3a1	4.95168e-19	-0.820716	0.051	0.476	8.51639e-15
Lst1	2.06273e-10	-0.828172	0.531	0.81	3.54768e-06
Gm42418	5.53965e-13	-0.842508	0.996	1	9.52765e-09
Ptprc	4.99137e-12	-0.865089	0.865	0.929	8.58465e-08
Sell	1.06195e-08	-0.890844	0.607	0.774	0.000182644
St8sia4	1.87655e-10	-0.89571	0.16	0.512	3.22749e-06
B2m	7.76462e-12	-0.930217	0.833	0.964	1.33544e-07
Ctsb	1.8724e-10	-1.19232	0.782	0.845	3.22034e-06
Apoe	4.40582e-09	-1.23531	0.091	0.393	7.57757e-05
