# Supplementary material for: A vein wall cell atlas of murine venous thrombosis determined by single-cell RNA sequencing
Source: Commun Biol. 2023 Jan 31;6:130. doi: 10.1038/s42003-023-04492-z (PMC9889765; doi:10.1038/s42003-023-04492-z)
Supplement: Supplementary file 8 — Supplementary Data 6 [file 42003_2023_4492_MOESM8_ESM.xlsx]

## Sheet: Sheet1
Supplementary Data 6. Differentially expressed genes in DVT versus sham group (monocytes and macrophages)
	p_val	avg_log2FC	pct.1	pct.2	p_val_adj
Ppbp	2.63922e-13	3.70698	0.34	0.081	4.5392e-09
Cxcl3	2.45243e-18	3.28688	0.612	0.212	4.21793e-14
Saa3	2.67753e-13	2.80416	0.68	0.349	4.60508e-09
Slc7a11	1.03337e-24	2.15991	0.796	0.261	1.77729e-20
Wfdc21	2.09607e-14	2.04981	0.563	0.182	3.60503e-10
Srgn	1.91544e-28	1.89781	0.99	0.984	3.29436e-24
Thbs1	1.49712e-18	1.89617	0.961	0.762	2.5749e-14
Mmp8	3.96914e-10	1.88079	0.612	0.267	6.82653e-06
S100a9	7.98522e-20	1.86689	0.854	0.375	1.37338e-15
Inhba	6.63342e-09	1.81252	0.311	0.072	0.000114088
S100a8	1.0346e-19	1.80584	0.932	0.492	1.77941e-15
Hilpda	2.4053e-13	1.77995	0.641	0.394	4.13687e-09
Cxcl2	2.27155e-12	1.76071	0.971	0.909	3.90684e-08
Cd14	3.09462e-23	1.70092	1	0.909	5.32244e-19
Chil3	3.49596e-11	1.59678	0.874	0.674	6.0127e-07
Socs3	5.48582e-21	1.57786	0.874	0.801	9.43506e-17
Il1r2	2.8342e-15	1.53669	0.573	0.16	4.87454e-11
Plaur	4.62522e-20	1.53069	0.883	0.554	7.95491e-16
Lrg1	6.89041e-11	1.52219	0.631	0.29	1.18508e-06
Basp1	1.0472e-15	1.50017	0.777	0.687	1.80107e-11
Ecm1	2.3001e-15	1.49192	0.874	0.824	3.95594e-11
AA467197	1.84916e-08	1.47679	0.311	0.078	0.000318037
F10	1.48718e-14	1.4321	0.786	0.44	2.55781e-10
Il1b	5.4572e-14	1.42326	0.981	0.814	9.38584e-10
Cd9	4.36244e-08	1.38459	0.641	0.404	0.000750296
Bnip3	1.92598e-13	1.36227	0.602	0.336	3.3125e-09
Vegfa	1.33151e-08	1.34674	0.466	0.195	0.000229006
Ptgs2	1.40442e-09	1.33517	0.816	0.541	2.41546e-05
Adam8	3.67474e-15	1.31688	0.883	0.609	6.32019e-11
Rbm3	1.32904e-44	1.30579	1	0.99	2.28582e-40
Ifitm1	9.73848e-11	1.30057	0.65	0.309	1.67492e-06
Cd300lf	2.92658e-16	1.29845	0.728	0.313	5.03342e-12
Slc2a1	2.11133e-20	1.29767	0.806	0.394	3.63127e-16
Retnlg	2.36901e-11	1.29549	0.32	0.049	4.07447e-07
Cxcr2	3.88787e-10	1.29279	0.311	0.052	6.68675e-06
Clec4d	5.66467e-16	1.29128	0.922	0.655	9.74267e-12
Id2	6.91751e-12	1.28708	0.738	0.42	1.18974e-07
Ier3	2.15895e-14	1.26669	0.99	0.961	3.71318e-10
Egln3	4.17011e-17	1.26507	0.33	0.023	7.17217e-13
Rgcc	4.44594e-13	1.25008	0.641	0.238	7.64658e-09
Serpine1	5.81873e-09	1.23529	0.33	0.072	0.000100076
Chd7	3.02957e-20	1.22753	0.942	0.583	5.21056e-16
Tgm2	6.72433e-11	1.22043	0.796	0.55	1.15652e-06
Il1a	8.76648e-09	1.21688	0.379	0.111	0.000150775
Lcn2	1.61402e-09	1.21436	0.612	0.264	2.77596e-05
Slc16a3	4.40966e-17	1.2086	0.922	0.625	7.58417e-13
Fbxl5	1.80193e-09	1.17409	0.932	0.837	3.09915e-05
Mcemp1	1.41775e-16	1.17246	0.757	0.313	2.43839e-12
Lmnb1	1.87033e-13	1.17128	0.699	0.375	3.21678e-09
Gadd45a	3.1539e-10	1.1529	0.369	0.094	5.42439e-06
Acod1	1.90513e-09	1.15261	0.32	0.062	3.27664e-05
Havcr2	2.87459e-13	1.13185	0.495	0.182	4.94401e-09
Ero1l	2.30552e-09	1.1295	0.699	0.599	3.96526e-05
Gapdh	2.19595e-19	1.12405	1	1	3.77681e-15
Nos2	9.94429e-09	1.08168	0.117	0	0.000171032
Nfkbia	4.29156e-08	1.07732	0.99	0.977	0.000738105
Trem1	1.39875e-12	1.07428	0.738	0.362	2.40572e-08
Prdx6	3.65657e-15	1.06299	0.99	0.876	6.28894e-11
Clec4e	4.1607e-14	1.02742	0.981	0.704	7.15599e-10
Cebpb	2.08185e-18	1.02707	1	1	3.58057e-14
Nt5e	6.45334e-11	1.01568	0.223	0.02	1.10991e-06
Btg1	2.93258e-14	1.0087	1	0.974	5.04374e-10
Smox	2.97188e-12	1.0065	0.806	0.489	5.11134e-08
Ndrg1	1.28669e-09	0.982278	0.466	0.235	2.21297e-05
Cd33	8.00759e-10	0.981472	0.563	0.28	1.37722e-05
Mxd1	1.5232e-09	0.976357	0.845	0.586	2.61975e-05
Mxi1	2.71774e-12	0.975365	0.689	0.397	4.67424e-08
Ms4a8a	1.34392e-08	0.970693	0.806	0.586	0.000231141
Prdx5	1.29481e-16	0.965161	1	0.967	2.22694e-12
Lgals3	1.07664e-11	0.943883	0.99	0.961	1.85171e-07
Furin	2.08581e-11	0.931827	0.874	0.824	3.58739e-07
S100a11	5.33161e-11	0.919593	1	0.961	9.16983e-07
Aldoa	2.2624e-16	0.913227	1	0.977	3.8911e-12
Runx3	4.13465e-12	0.912629	0.777	0.42	7.11118e-08
Mcl1	4.07451e-18	0.910301	1	1	7.00775e-14
Grina	7.02324e-10	0.900173	0.864	0.788	1.20793e-05
Lrrfip1	8.52652e-14	0.893391	0.932	0.818	1.46648e-09
Rnf149	2.69672e-13	0.889372	0.922	0.772	4.63809e-09
Pfkfb3	2.23726e-09	0.866826	0.524	0.283	3.84786e-05
Lilr4b	1.20386e-14	0.859435	0.99	0.906	2.07052e-10
Jdp2	1.81544e-12	0.838018	0.893	0.603	3.12238e-08
Hk2	2.61959e-11	0.82189	0.864	0.691	4.50542e-07
Pgk1	1.56703e-08	0.812837	0.99	0.984	0.000269513
B3gnt5	1.66e-10	0.808517	0.592	0.235	2.85503e-06
Sdc4	2.7781e-09	0.802426	0.748	0.775	4.77805e-05
Ppp1r3b	2.6849e-10	0.800971	0.534	0.218	4.61775e-06
Pim1	1.95256e-11	0.7996	0.981	0.964	3.35821e-07
Arg2	2.72546e-08	0.785441	0.417	0.15	0.000468752
Rab11fip1	2.35797e-08	0.782955	0.709	0.394	0.000405547
Pgam1	7.12119e-10	0.779235	0.981	0.971	1.22477e-05
Pkm	6.44265e-15	0.768162	1	0.997	1.10807e-10
Plk3	5.46139e-09	0.763166	0.767	0.508	9.39304e-05
Smim3	2.45e-11	0.763003	0.67	0.339	4.21375e-07
Ddit4	2.10171e-09	0.760483	0.398	0.111	3.61473e-05
Ubb	5.36921e-12	0.734664	0.99	0.997	9.23451e-08
Dmxl2	4.35587e-08	0.705762	0.563	0.332	0.000749165
Spag9	4.38929e-09	0.687689	1	0.951	7.54913e-05
Cope	2.95453e-13	0.683131	0.942	0.84	5.08149e-09
Spata13	1.85165e-08	0.675961	0.33	0.085	0.000318465
Eno1	2.60508e-08	0.671769	0.99	0.967	0.000448047
Plp2	2.8541e-08	0.670059	0.68	0.436	0.000490876
Snx18	1.0371e-09	0.649499	0.961	0.85	1.7837e-05
Cstdc4	2.48125e-09	0.602561	0.184	0.01	4.2675e-05
Lilrb4a	1.63699e-08	0.590611	1	0.977	0.000281546
Map2k3	3.93665e-09	0.581519	0.816	0.704	6.77065e-05
Clcf1	2.38014e-08	0.571592	0.379	0.111	0.00040936
Card19	2.73731e-08	0.567255	0.961	0.883	0.00047079
Emb	5.7982e-08	0.554533	0.981	0.857	0.000997232
Fau	4.01206e-08	0.543139	1	1	0.000690034
Lrpap1	7.99258e-12	0.52338	0.786	0.795	1.37464e-07
Map1lc3b	2.86142e-09	0.498601	0.942	0.938	4.92136e-05
G0s2	3.41087e-09	0.489554	0.272	0.046	5.86635e-05
Tnfrsf23	1.26459e-08	0.473496	0.252	0.049	0.000217496
Tpt1	1.67402e-09	0.449761	1	1	2.87915e-05
Fcrlb	1.99663e-15	0.400962	0.214	0	3.434e-11
Sfrp4	2.12103e-08	-0.261467	0	0.169	0.000364796
Timp3	1.03965e-09	-0.278273	0.019	0.235	1.78809e-05
Cd34	3.43363e-09	-0.320156	0.01	0.238	5.9055e-05
Postn	1.49913e-08	-0.322868	0	0.173	0.000257835
Gas1	4.40318e-10	-0.334095	0	0.205	7.57303e-06
Rbp1	8.99368e-10	-0.334095	0	0.199	1.54682e-05
Rgs5	5.26089e-09	-0.334095	0	0.182	9.04821e-05
Tnxb	6.74257e-09	-0.338676	0.01	0.231	0.000115965
Lum	5.12537e-08	-0.338676	0.01	0.212	0.000881512
Dpt	6.8835e-09	-0.342351	0.01	0.231	0.000118389
Cygb	3.07574e-10	-0.345235	0	0.208	5.28996e-06
Ddr2	5.03026e-08	-0.360591	0.01	0.212	0.000865155
Abi3bp	7.97612e-12	-0.363614	0	0.241	1.37181e-07
Ppp1r14a	2.41898e-09	-0.375018	0.01	0.241	4.16041e-05
Hspg2	5.63823e-08	-0.389972	0.029	0.254	0.00096972
Sod3	3.78618e-12	-0.392541	0	0.248	6.51185e-08
Rpl5	3.15907e-08	-0.393039	1	1	0.000543329
Hnrnpu	2.59969e-08	-0.399585	1	1	0.000447122
Ogn	3.70309e-09	-0.403241	0	0.186	6.36895e-05
Mapre2	8.25851e-10	-0.405017	0.408	0.756	1.42038e-05
Fbn1	2.62065e-08	-0.407292	0.029	0.264	0.000450725
Gdf10	4.53838e-11	-0.410466	0.01	0.277	7.80556e-07
Ly6c1	4.48065e-08	-0.417833	0.058	0.316	0.000770628
Rarres2	4.66824e-09	-0.431195	0.019	0.261	8.0289e-05
Csde1	2.71551e-08	-0.433277	1	0.997	0.000467041
Micos10	2.29424e-08	-0.438025	0.835	0.98	0.000394587
Cnn1	3.25873e-09	-0.438211	0.01	0.238	5.60469e-05
Sparcl1	5.92576e-09	-0.44487	0.019	0.257	0.000101917
Egfr	6.1975e-09	-0.44487	0.01	0.231	0.000106591
Rplp1	1.51851e-10	-0.452425	1	1	2.61169e-06
Mmp3	1.86089e-11	-0.454708	0.029	0.332	3.20054e-07
Dync1h1	3.96499e-08	-0.455312	0.835	0.971	0.000681939
Pcolce	8.40131e-13	-0.469224	0	0.261	1.44494e-08
Acaa2	5.51e-08	-0.476797	0.388	0.707	0.000947664
Erp29	4.93931e-08	-0.478382	0.961	0.993	0.000849513
Col6a2	2.01686e-11	-0.478853	0.01	0.283	3.46879e-07
Col14a1	6.54467e-09	-0.485517	0.01	0.231	0.000112562
Calr	1.47108e-08	-0.487134	0.99	0.997	0.00025301
Serpinf1	1.33377e-10	-0.49215	0.01	0.267	2.29395e-06
Ndufs5	4.39061e-08	-0.492885	0.816	0.945	0.000755142
Snx5	3.25697e-08	-0.495165	0.893	0.967	0.000560166
Eif4g2	6.29249e-10	-0.495799	1	1	1.08225e-05
Col6a3	1.2987e-10	-0.498753	0.01	0.267	2.23363e-06
Clec3b	2.62527e-14	-0.515982	0	0.29	4.51521e-10
Nap1l1	3.07151e-09	-0.52342	0.893	0.99	5.28269e-05
9930111J21Rik2	3.62979e-08	-0.523941	0.32	0.648	0.000624287
Serpina3n	2.90452e-09	-0.526586	0.058	0.339	4.99548e-05
Ywhae	5.37326e-12	-0.529049	0.99	1	9.24147e-08
Sirpa	1.78039e-10	-0.531507	0.961	1	3.06209e-06
Tcp1	3.56428e-08	-0.541129	0.864	0.958	0.00061302
Ran	2.87052e-08	-0.54876	0.932	0.987	0.000493701
Fkbp3	4.98162e-08	-0.558261	0.456	0.743	0.000856788
Fam120a	1.7588e-08	-0.559921	0.816	0.932	0.000302496
Fus	1.68639e-10	-0.5605	1	0.997	2.90042e-06
Pnn	3.67921e-09	-0.577652	0.592	0.873	6.32787e-05
Hsd17b4	4.56232e-08	-0.578797	0.417	0.687	0.000784674
Hsp90b1	8.73659e-09	-0.581884	1	1	0.000150261
Col6a1	2.26359e-13	-0.581947	0.01	0.322	3.89315e-09
Mgp	8.05045e-10	-0.588977	0.136	0.466	1.3846e-05
Mapk14	2.74508e-08	-0.589743	0.524	0.805	0.000472127
Tep1	1.96712e-08	-0.589896	0.456	0.749	0.000338324
Hbb-bs	3.7191e-15	-0.589964	0.99	1	6.39648e-11
Pabpc1	3.05183e-13	-0.597792	1	1	5.24885e-09
Hspa4	5.01382e-10	-0.598152	0.874	0.974	8.62327e-06
Hexa	4.70741e-08	-0.598254	0.883	0.974	0.000809628
Eln	4.36565e-13	-0.601944	0.019	0.342	7.50847e-09
Rin2	2.20349e-08	-0.60248	0.524	0.821	0.000378978
Zmynd8	3.40558e-08	-0.610918	0.553	0.805	0.000585726
Cxcl12	3.52489e-09	-0.615832	0.058	0.342	6.06245e-05
Ccdc50	4.0328e-09	-0.618229	0.66	0.909	6.93601e-05
Mrc1	1.25088e-12	-0.621707	0.369	0.769	2.15139e-08
Aldh2	1.63521e-09	-0.621811	0.699	0.925	2.8124e-05
Fkbp4	3.22256e-10	-0.622243	0.476	0.805	5.54248e-06
Caprin1	2.78298e-10	-0.623331	0.874	0.971	4.78644e-06
Tuba1b	5.81425e-09	-0.625952	0.932	0.98	9.99993e-05
Ppp3ca	2.30068e-09	-0.62604	0.816	0.954	3.95694e-05
Snrpa	3.40466e-09	-0.62604	0.495	0.785	5.85568e-05
Vps13c	2.54189e-08	-0.629596	0.553	0.821	0.000437179
Srgap2	1.2729e-09	-0.631629	0.689	0.889	2.18926e-05
Canx	6.79177e-11	-0.632584	1	1	1.16812e-06
Spred1	4.48185e-10	-0.635857	0.68	0.912	7.70833e-06
Hip1	6.53729e-09	-0.640953	0.718	0.919	0.000112435
Fam111a	2.26327e-09	-0.646227	0.796	0.958	3.8926e-05
Rcc2	3.59681e-09	-0.655411	0.379	0.691	6.18616e-05
Aldh9a1	4.56104e-09	-0.658137	0.447	0.687	7.84454e-05
Gna12	3.49096e-08	-0.658337	0.35	0.661	0.000600411
Cfd	2.03018e-19	-0.659381	0.019	0.456	3.49171e-15
Rps27l	5.67336e-08	-0.659813	0.942	0.987	0.000975762
Set	1.94718e-12	-0.660001	0.971	0.993	3.34895e-08
Dpysl2	1.62661e-09	-0.66397	0.388	0.73	2.79761e-05
Tapbp	4.78461e-09	-0.665973	0.835	0.951	8.22905e-05
Man1a	5.46244e-10	-0.667562	0.553	0.86	9.39485e-06
Cct6a	2.4436e-10	-0.668369	0.903	0.984	4.20275e-06
Ttc3	2.86354e-10	-0.669518	0.155	0.511	4.92501e-06
Exoc4	9.19721e-09	-0.676324	0.359	0.635	0.000158183
Ptp4a2	2.30708e-13	-0.679088	0.99	1	3.96795e-09
Rcn3	8.43447e-16	-0.680446	0.019	0.384	1.45064e-11
Laptm5	3.68973e-15	-0.683957	1	1	6.34597e-11
Lbh	4.58001e-10	-0.684795	0.417	0.756	7.87717e-06
Rpn1	1.77883e-11	-0.685366	0.845	0.984	3.0594e-07
Serping1	1.73815e-13	-0.685754	0.039	0.388	2.98944e-09
Npm1	5.14105e-13	-0.689366	0.951	1	8.8421e-09
Comt	4.07324e-11	-0.691192	0.631	0.87	7.00557e-07
Hsp90ab1	2.78019e-16	-0.69643	1	1	4.78165e-12
Ppid	2.48491e-12	-0.698887	0.233	0.629	4.2738e-08
Gm42418	3.98615e-16	-0.710654	1	1	6.85577e-12
Nudcd2	1.09699e-09	-0.710928	0.252	0.557	1.88671e-05
St13	3.79981e-12	-0.712272	0.913	0.99	6.53529e-08
Sgpp1	4.37925e-08	-0.712486	0.262	0.534	0.000753188
Itga4	1.53729e-10	-0.718726	0.456	0.808	2.64399e-06
Dhrs3	1.13401e-08	-0.720764	0.621	0.863	0.000195038
mt-Nd3	6.7453e-10	-0.72235	1	1	1.16012e-05
Abcg3	2.30857e-11	-0.723574	0.049	0.371	3.97051e-07
Klhl9	1.16041e-08	-0.726455	0.495	0.759	0.000199578
Igfbp5	7.46621e-09	-0.72659	0	0.179	0.000128411
Cfp	1.94476e-09	-0.729095	0.845	0.938	3.34478e-05
Cacybp	1.44683e-11	-0.735445	0.699	0.912	2.48841e-07
B2m	1.69701e-15	-0.739618	1	1	2.91869e-11
Nrp1	1.2721e-08	-0.744698	0.456	0.762	0.000218789
Serpinh1	9.90449e-09	-0.753242	0.204	0.495	0.000170347
Mbnl1	2.51092e-16	-0.753635	0.981	0.997	4.31853e-12
Tubb2a	8.98615e-10	-0.755485	0.485	0.798	1.54553e-05
Nucks1	1.89355e-13	-0.757585	0.738	0.935	3.25671e-09
2610507B11Rik	1.97042e-09	-0.757784	0.67	0.866	3.38893e-05
Hsph1	5.25349e-08	-0.758418	0.515	0.779	0.000903547
Bgn	2.71282e-14	-0.767357	0.058	0.436	4.66579e-10
Mylk	2.23321e-11	-0.772806	0.039	0.352	3.8409e-07
Mef2c	6.83e-10	-0.775021	0.456	0.782	1.17469e-05
Cp	1.46669e-10	-0.776249	0.01	0.267	2.52255e-06
Nrros	2.45458e-14	-0.778288	0.748	0.961	4.22164e-10
Nav1	1.02344e-11	-0.785403	0.262	0.651	1.76021e-07
Ly86	6.46258e-10	-0.786411	0.738	0.889	1.1115e-05
Eef1g	3.73619e-17	-0.792753	0.971	0.997	6.42587e-13
Snx2	1.86887e-10	-0.801058	0.893	0.964	3.21427e-06
Slc9a9	6.65912e-09	-0.826777	0.223	0.541	0.00011453
Dnmt3a	1.95943e-10	-0.836587	0.33	0.658	3.37002e-06
mt-Nd1	1.46474e-09	-0.85359	1	1	2.51921e-05
C1qb	5.86142e-14	-0.856374	0.272	0.681	1.00811e-09
Cltc	1.165e-15	-0.858011	0.99	1	2.00368e-11
Dse	2.25498e-12	-0.858886	0.65	0.915	3.87833e-08
B4galt6	9.2105e-10	-0.863434	0.583	0.792	1.58411e-05
Gas7	4.26526e-12	-0.863827	0.631	0.899	7.33582e-08
Maf	1.14931e-12	-0.882502	0.835	0.958	1.9767e-08
Rgl1	1.91593e-12	-0.882985	0.447	0.818	3.2952e-08
BC005537	4.07989e-17	-0.884659	1	1	7.017e-13
Ccnd2	9.50341e-09	-0.895268	0.146	0.459	0.000163449
Myl9	8.36869e-15	-0.896776	0.068	0.469	1.43933e-10
Ly6e	9.11978e-12	-0.899861	0.942	0.98	1.56851e-07
Psd3	3.93498e-09	-0.910235	0.136	0.433	6.76777e-05
Igfbp7	1.0442e-12	-0.922364	0.223	0.612	1.79592e-08
Ckb	3.50086e-12	-0.925735	0.262	0.651	6.02113e-08
Hspe1	2.58387e-17	-0.939065	0.816	0.977	4.44401e-13
Fgfr1	2.84033e-10	-0.945726	0.039	0.329	4.88509e-06
Fabp4	4.63663e-13	-0.953728	0.379	0.749	7.97455e-09
mt-Nd2	2.81241e-11	-0.995761	0.99	1	4.83707e-07
Dusp6	3.38235e-09	-1.00489	0.447	0.723	5.81731e-05
Adgre1	8.36308e-11	-1.02955	0.709	0.876	1.43837e-06
Col1a1	4.82133e-17	-1.03161	0.126	0.573	8.2922e-13
Frmd4b	4.23889e-11	-1.03483	0.262	0.648	7.29047e-07
Sdc3	6.69865e-12	-1.07005	0.544	0.853	1.1521e-07
Ehd4	4.25502e-14	-1.08938	0.777	0.945	7.31821e-10
Lifr	1.13446e-12	-1.10298	0.262	0.664	1.95116e-08
Hspd1	3.44722e-20	-1.11886	0.816	0.964	5.92887e-16
Bst2	6.33819e-14	-1.12667	0.728	0.951	1.09011e-09
Ccng1	9.4516e-15	-1.17164	0.388	0.73	1.62558e-10
Tagln	2.04466e-15	-1.17381	0.214	0.645	3.51661e-11
Tns1	1.5976e-08	-1.21411	0.146	0.453	0.000274771
Myh11	1.1726e-19	-1.22602	0.029	0.482	2.01676e-15
Ly6a	7.56698e-21	-1.26171	0.184	0.71	1.30144e-16
Ifi27l2a	3.43476e-12	-1.26921	0.767	0.971	5.90744e-08
Dcn	5.3911e-26	-1.31532	0.107	0.678	9.27215e-22
Col1a2	3.31223e-23	-1.32148	0.107	0.648	5.6967e-19
Tpm2	1.71466e-33	-1.34875	0.078	0.736	2.94905e-29
Fcgrt	1.09577e-08	-1.36858	0.214	0.534	0.000188461
Sparc	2.63653e-25	-1.37092	0.272	0.824	4.53457e-21
C1qa	5.38452e-08	-1.38841	0.301	0.625	0.000926084
Selenop	5.64283e-14	-1.39804	0.777	0.954	9.7051e-10
Wwp1	4.21166e-13	-1.4319	0.408	0.779	7.24363e-09
Timp2	5.75479e-12	-1.46132	0.301	0.687	9.89766e-08
Ccnd1	2.58916e-11	-1.47752	0.029	0.329	4.4531e-07
Igf1	1.20242e-12	-1.48467	0.049	0.397	2.06804e-08
Cd81	2.37865e-10	-1.5171	0.252	0.56	4.09103e-06
Lpl	1.1174e-09	-1.52942	0.311	0.671	1.92181e-05
Clec10a	2.09277e-08	-1.66599	0.243	0.498	0.000359935
Col3a1	7.8349e-47	-1.80846	0.165	0.902	1.34753e-42
Gas6	1.06512e-11	-1.8626	0.097	0.459	1.83191e-07
Mgl2	1.6719e-11	-1.89019	0	0.235	2.8755e-07
Igfbp4	7.10511e-22	-1.92817	0.117	0.642	1.22201e-17
Acta2	3.97084e-54	-1.93748	0.398	0.984	6.82945e-50
Cd74	2.7788e-14	-2.06972	0.515	0.87	4.77926e-10
Cd209f	5.26089e-09	-2.09215	0	0.182	9.04821e-05
H2-Eb1	1.91387e-12	-2.49823	0.107	0.489	3.29167e-08
H2-Ab1	4.21821e-11	-2.50241	0.214	0.583	7.2549e-07
H2-Aa	1.40384e-17	-2.58232	0.097	0.564	2.41447e-13
