# Supplementary material for: A vein wall cell atlas of murine venous thrombosis determined by single-cell RNA sequencing
Source: Commun Biol. 2023 Jan 31;6:130. doi: 10.1038/s42003-023-04492-z (PMC9889765; doi:10.1038/s42003-023-04492-z)
Supplement: Supplementary file 9 — Supplementary Data 7 [file 42003_2023_4492_MOESM9_ESM.xlsx]

## Sheet: Fig1C
	SHAM (%)	DVT (%)
Schwann-1	1.94293	2.57511
Schwann-2	1.88221	2.28898
Fib	32.119	12.1602
Neutrophil	5.10018	39.3419
Mono&Maph	18.64	14.7353
T&NK	8.31815	7.58226
EC	8.37887	4.57797
B	7.77171	5.5794
SMC	13.5398	10.4435
DC	2.30723	0.715308

## Sheet: Fig1D
	% of expressed cells	cell type	scaled normalized average expression
Col1a1	78	Fib	0
Dcn	44	Fib	0
Clec3b	12	Fib	0
Pdgfra	2	Fib	0
Myh11	20	Fib	0
Cnn1	8	Fib	0
Tagln	60	Fib	0
Acta2	60	Fib	0
Cdh5	6	Fib	0
Pecam1	2	Fib	0
Cd36	6	Fib	0
Fabp4	34	Fib	0
Lyz2	46	Fib	0
Ly6c2	0	Fib	0
Cd68	2	Fib	0
Adgre1	2	Fib	0
Cxcr2	2	Fib	0
S100a8	30	Fib	0
Il1b	22	Fib	0
Ly6g	0	Fib	0
Cd209a	0	Fib	0
Cd74	16	Fib	0
Cd79a	2	Fib	0
Cd79b	0	Fib	0
Ms4a1	2	Fib	0
Fcmr	0	Fib	0
Cd3g	0	Fib	0
Cd4	0	Fib	0
Cd8a	2	Fib	0
Gzma	2	Fib	0
Plp1	100	Fib	2
Mbp	100	Fib	2
Egr2	70	Fib	2
Mpz	100	Fib	2
Sox10	90	Fib	2
S100b	56	Fib	0.809547
Ngfr	10	Fib	0.0666875
Ncam1	14	Fib	0
Col1a1	87.234	SMC	0.0828698
Dcn	38.2979	SMC	0
Clec3b	12.766	SMC	0
Pdgfra	2.12766	SMC	0
Myh11	14.8936	SMC	0
Cnn1	6.38298	SMC	0
Tagln	34.0426	SMC	0
Acta2	51.0638	SMC	0
Cdh5	4.25532	SMC	0
Pecam1	6.38298	SMC	0
Cd36	10.6383	SMC	0
Fabp4	40.4255	SMC	0
Lyz2	36.1702	SMC	0
Ly6c2	0	SMC	0
Cd68	8.51064	SMC	0
Adgre1	0	SMC	0
Cxcr2	0	SMC	0
S100a8	19.1489	SMC	0
Il1b	25.5319	SMC	0
Ly6g	0	SMC	0
Cd209a	0	SMC	0
Cd74	19.1489	SMC	0
Cd79a	0	SMC	0
Cd79b	0	SMC	0
Ms4a1	0	SMC	0
Fcmr	0	SMC	0
Cd3g	0	SMC	0
Cd4	0	SMC	0
Cd8a	0	SMC	0
Gzma	0	SMC	0
Plp1	97.8723	SMC	1.0405
Mbp	80.8511	SMC	0.0685902
Egr2	48.9362	SMC	0.710219
Mpz	74.4681	SMC	0
Sox10	78.7234	SMC	1.75417
S100b	70.2128	SMC	2
Ngfr	61.7021	SMC	2
Ncam1	89.3617	SMC	2
Col1a1	96.7427	EC	2
Dcn	97.7199	EC	2
Clec3b	81.5961	EC	2
Pdgfra	86.645	EC	2
Myh11	9.44625	EC	0
Cnn1	3.09446	EC	0
Tagln	22.4756	EC	0
Acta2	51.4658	EC	0
Cdh5	2.28013	EC	0
Pecam1	2.9316	EC	0
Cd36	3.74593	EC	0
Fabp4	39.9023	EC	0
Lyz2	26.5472	EC	0
Ly6c2	2.443	EC	0
Cd68	1.9544	EC	0
Adgre1	0.814332	EC	0
Cxcr2	2.28013	EC	0
S100a8	9.77199	EC	0
Il1b	6.67752	EC	0
Ly6g	0	EC	0
Cd209a	0	EC	0
Cd74	12.5407	EC	0
Cd79a	0.651466	EC	0
Cd79b	0.325733	EC	0
Ms4a1	0.162866	EC	0
Fcmr	0.162866	EC	0
Cd3g	0	EC	0
Cd4	0	EC	0
Cd8a	0	EC	0
Gzma	0.325733	EC	0
Plp1	2.443	EC	0
Mbp	4.07166	EC	0
Egr2	7.32899	EC	0
Mpz	2.76873	EC	0
Sox10	0.488599	EC	0
S100b	13.0293	EC	0
Ngfr	0	EC	0
Ncam1	2.443	EC	0
Col1a1	22.2841	Neutrophil	0
Dcn	21.1699	Neutrophil	0
Clec3b	2.22841	Neutrophil	0
Pdgfra	2.50696	Neutrophil	0
Myh11	9.7493	Neutrophil	0
Cnn1	3.34262	Neutrophil	0
Tagln	21.727	Neutrophil	0
Acta2	47.0752	Neutrophil	0
Cdh5	2.22841	Neutrophil	0
Pecam1	8.6351	Neutrophil	0
Cd36	4.73538	Neutrophil	0
Fabp4	28.9694	Neutrophil	0
Lyz2	69.6379	Neutrophil	0
Ly6c2	27.2981	Neutrophil	0
Cd68	24.234	Neutrophil	0
Adgre1	10.0279	Neutrophil	0
Cxcr2	89.9721	Neutrophil	2
S100a8	94.1504	Neutrophil	2
Il1b	95.2646	Neutrophil	2
Ly6g	16.7131	Neutrophil	2
Cd209a	0.278552	Neutrophil	0
Cd74	29.805	Neutrophil	0
Cd79a	0.557103	Neutrophil	0
Cd79b	1.39276	Neutrophil	0
Ms4a1	0.557103	Neutrophil	0
Fcmr	0.278552	Neutrophil	0
Cd3g	1.39276	Neutrophil	0
Cd4	0.278552	Neutrophil	0
Cd8a	0.278552	Neutrophil	0
Gzma	0	Neutrophil	0
Plp1	4.45682	Neutrophil	0
Mbp	33.1476	Neutrophil	0
Egr2	35.0975	Neutrophil	0.0392007
Mpz	3.62117	Neutrophil	0
Sox10	0.557103	Neutrophil	0
S100b	0.557103	Neutrophil	0
Ngfr	0	Neutrophil	0
Ncam1	3.06407	Neutrophil	0
Col1a1	13.6585	Mono&Maph	0
Dcn	18.0488	Mono&Maph	0
Clec3b	3.90244	Mono&Maph	0
Pdgfra	1.95122	Mono&Maph	0
Myh11	12.1951	Mono&Maph	0
Cnn1	5.60976	Mono&Maph	0
Tagln	18.7805	Mono&Maph	0
Acta2	62.6829	Mono&Maph	0
Cdh5	2.19512	Mono&Maph	0
Pecam1	8.29268	Mono&Maph	0
Cd36	44.1463	Mono&Maph	0.189378
Fabp4	31.2195	Mono&Maph	0
Lyz2	99.5122	Mono&Maph	2
Ly6c2	41.4634	Mono&Maph	1.69846
Cd68	91.9512	Mono&Maph	2
Adgre1	78.2927	Mono&Maph	2
Cxcr2	6.34146	Mono&Maph	0
S100a8	43.6585	Mono&Maph	0
Il1b	75.122	Mono&Maph	0.114746
Ly6g	0.243902	Mono&Maph	0
Cd209a	3.65854	Mono&Maph	0
Cd74	60.2439	Mono&Maph	0
Cd79a	0.731707	Mono&Maph	0
Cd79b	3.17073	Mono&Maph	0
Ms4a1	0.243902	Mono&Maph	0
Fcmr	0.731707	Mono&Maph	0
Cd3g	0.731707	Mono&Maph	0
Cd4	2.68293	Mono&Maph	0
Cd8a	0.487805	Mono&Maph	0
Gzma	0.243902	Mono&Maph	0
Plp1	1.95122	Mono&Maph	0
Mbp	26.3415	Mono&Maph	0
Egr2	45.6098	Mono&Maph	0.434361
Mpz	3.41463	Mono&Maph	0
Sox10	0.487805	Mono&Maph	0
S100b	1.46341	Mono&Maph	0
Ngfr	0	Mono&Maph	0
Ncam1	0.487805	Mono&Maph	0
Col1a1	30	DC	0
Dcn	28.9474	DC	0
Clec3b	6.31579	DC	0
Pdgfra	2.63158	DC	0
Myh11	23.1579	DC	0
Cnn1	7.36842	DC	0
Tagln	36.3158	DC	0
Acta2	61.0526	DC	0
Cdh5	3.68421	DC	0
Pecam1	42.1053	DC	0
Cd36	8.42105	DC	0
Fabp4	35.2632	DC	0
Lyz2	34.2105	DC	0
Ly6c2	11.5789	DC	0
Cd68	3.68421	DC	0
Adgre1	4.21053	DC	0
Cxcr2	1.57895	DC	0
S100a8	30.5263	DC	0
Il1b	20	DC	0
Ly6g	0.526316	DC	0
Cd209a	0	DC	0
Cd74	19.4737	DC	0
Cd79a	4.73684	DC	0
Cd79b	2.63158	DC	0
Ms4a1	0.526316	DC	0
Fcmr	0.526316	DC	0
Cd3g	84.7368	DC	2
Cd4	36.8421	DC	2
Cd8a	24.7368	DC	2
Gzma	6.84211	DC	2
Plp1	1.05263	DC	0
Mbp	38.4211	DC	0
Egr2	3.15789	DC	0
Mpz	1.05263	DC	0
Sox10	1.05263	DC	0
S100b	0	DC	0
Ngfr	0	DC	0
Ncam1	0.526316	DC	0
Col1a1	41.7647	T&NK	0
Dcn	38.2353	T&NK	0
Clec3b	8.23529	T&NK	0
Pdgfra	2.35294	T&NK	0
Myh11	23.5294	T&NK	0
Cnn1	7.64706	T&NK	0
Tagln	45.2941	T&NK	0
Acta2	68.2353	T&NK	0
Cdh5	91.7647	T&NK	2
Pecam1	92.3529	T&NK	2
Cd36	75.8824	T&NK	2
Fabp4	91.1765	T&NK	2
Lyz2	39.4118	T&NK	0
Ly6c2	1.76471	T&NK	0
Cd68	4.11765	T&NK	0
Adgre1	0	T&NK	0
Cxcr2	4.70588	T&NK	0
S100a8	16.4706	T&NK	0
Il1b	11.7647	T&NK	0
Ly6g	0	T&NK	0
Cd209a	1.17647	T&NK	0
Cd74	25.2941	T&NK	0
Cd79a	0.588235	T&NK	0
Cd79b	1.17647	T&NK	0
Ms4a1	0	T&NK	0
Fcmr	0	T&NK	0
Cd3g	0	T&NK	0
Cd4	0	T&NK	0
Cd8a	0.588235	T&NK	0
Gzma	0	T&NK	0
Plp1	3.52941	T&NK	0
Mbp	5.29412	T&NK	0
Egr2	9.41176	T&NK	0
Mpz	2.94118	T&NK	0
Sox10	0.588235	T&NK	0
S100b	2.35294	T&NK	0
Ngfr	0	T&NK	0
Ncam1	5.88235	T&NK	0
Col1a1	37.7246	B	0
Dcn	39.521	B	0
Clec3b	10.1796	B	0
Pdgfra	5.38922	B	0
Myh11	23.3533	B	0
Cnn1	7.18563	B	0
Tagln	37.1257	B	0
Acta2	62.8743	B	0
Cdh5	0	B	0
Pecam1	49.7006	B	0
Cd36	5.38922	B	0
Fabp4	38.3234	B	0
Lyz2	35.9281	B	0
Ly6c2	2.39521	B	0
Cd68	1.79641	B	0
Adgre1	0.598802	B	0
Cxcr2	3.59281	B	0
S100a8	25.1497	B	0
Il1b	28.7425	B	0
Ly6g	0	B	0
Cd209a	1.79641	B	0
Cd74	100	B	1.40069
Cd79a	100	B	2
Cd79b	94.6108	B	2
Ms4a1	86.8263	B	2
Fcmr	88.6228	B	2
Cd3g	0	B	0
Cd4	0	B	0
Cd8a	0.598802	B	0
Gzma	0.598802	B	0
Plp1	3.59281	B	0
Mbp	8.98204	B	0
Egr2	7.18563	B	0
Mpz	3.59281	B	0
Sox10	0.598802	B	0
S100b	0.598802	B	0
Ngfr	1.79641	B	0
Ncam1	0	B	0
Col1a1	74.3243	Schwann-1	0
Dcn	40.8784	Schwann-1	0
Clec3b	4.05405	Schwann-1	0
Pdgfra	0.675676	Schwann-1	0
Myh11	96.9595	Schwann-1	2
Cnn1	77.3649	Schwann-1	2
Tagln	96.2838	Schwann-1	2
Acta2	95.6081	Schwann-1	2
Cdh5	1.68919	Schwann-1	0
Pecam1	2.7027	Schwann-1	0
Cd36	12.8378	Schwann-1	0
Fabp4	79.7297	Schwann-1	0.0619328
Lyz2	16.8919	Schwann-1	0
Ly6c2	1.35135	Schwann-1	0
Cd68	2.36486	Schwann-1	0
Adgre1	0.337838	Schwann-1	0
Cxcr2	2.02703	Schwann-1	0
S100a8	12.1622	Schwann-1	0
Il1b	8.10811	Schwann-1	0
Ly6g	0	Schwann-1	0
Cd209a	0.337838	Schwann-1	0
Cd74	7.77027	Schwann-1	0
Cd79a	0.675676	Schwann-1	0
Cd79b	0.675676	Schwann-1	0
Ms4a1	0	Schwann-1	0
Fcmr	0	Schwann-1	0
Cd3g	0.337838	Schwann-1	0
Cd4	0.337838	Schwann-1	0
Cd8a	0	Schwann-1	0
Gzma	0.675676	Schwann-1	0
Plp1	4.72973	Schwann-1	0
Mbp	1.35135	Schwann-1	0
Egr2	10.8108	Schwann-1	0
Mpz	1.68919	Schwann-1	0
Sox10	1.01351	Schwann-1	0
S100b	13.5135	Schwann-1	0
Ngfr	2.7027	Schwann-1	0
Ncam1	10.1351	Schwann-1	0
Col1a1	20.9302	Schwann-2	0
Dcn	16.2791	Schwann-2	0
Clec3b	4.65116	Schwann-2	0
Pdgfra	0	Schwann-2	0
Myh11	9.30233	Schwann-2	0
Cnn1	4.65116	Schwann-2	0
Tagln	13.9535	Schwann-2	0
Acta2	69.7674	Schwann-2	0
Cdh5	0	Schwann-2	0
Pecam1	2.32558	Schwann-2	0
Cd36	4.65116	Schwann-2	0
Fabp4	27.907	Schwann-2	0
Lyz2	65.1163	Schwann-2	0
Ly6c2	32.5581	Schwann-2	1.98778
Cd68	93.0233	Schwann-2	1.10646
Adgre1	4.65116	Schwann-2	0
Cxcr2	4.65116	Schwann-2	0
S100a8	6.97674	Schwann-2	0
Il1b	79.0698	Schwann-2	0.0175064
Ly6g	0	Schwann-2	0
Cd209a	67.4419	Schwann-2	2
Cd74	97.6744	Schwann-2	2
Cd79a	2.32558	Schwann-2	0
Cd79b	9.30233	Schwann-2	0
Ms4a1	0	Schwann-2	0
Fcmr	0	Schwann-2	0
Cd3g	0	Schwann-2	0
Cd4	4.65116	Schwann-2	0
Cd8a	0	Schwann-2	0
Gzma	0	Schwann-2	0
Plp1	6.97674	Schwann-2	0
Mbp	39.5349	Schwann-2	0
Egr2	34.8837	Schwann-2	0
Mpz	9.30233	Schwann-2	0
Sox10	2.32558	Schwann-2	0
S100b	2.32558	Schwann-2	0
Ngfr	20.9302	Schwann-2	0.193503
Ncam1	4.65116	Schwann-2	0

## Sheet: Fig2B
Cluster	SHAM(%)	DVT(%)
4	41.704	64.3836
1	31.8386	16.4384
2	21.5247	10.9589
3	4.93274	8.21918

## Sheet: Fig2C
SMC-1
	ID	Description	GeneRatio	BgRatio	pvalue	p.adjust	qvalue	geneID	Count
GO:0042692	GO:0042692	muscle cell differentiation	0.125749	0.0155133	1.20305e-25	4.43804e-22	2.92024e-22	Itga8/Actn1/Sorbs2/Ccn3/Xirp1/Syne1/Fgfr2/Hacd1/Lox/Actn4/Itgb1/Prdm6/Acta1/Asb2/Csrp1/Xk/Slc8a1/Myocd/Myh11/Cd9/Wdr1/Ldb3/Myh10/Dmpk/Speg/Bves/Bnip2/Adra1a/Npnt/Dmd/Cav3/Rora/Rbpms2/Fzd7/Pdlim5/Zeb1/Tpm1/Cfl2/Nox4/Akap6/Plekho1/Synpo2l	42
GO:0060537	GO:0060537	muscle tissue development	0.125749	0.017068	5.09263e-24	9.39335e-21	6.18084e-21	Sgcg/Itga8/Col19a1/Sorbs2/Ryr2/Xirp1/Fgfr2/Lox/Myl6/Itgb1/Schip1/Acta1/Asb2/Csrp1/Xk/Slc8a1/Myocd/Myh11/Tgfb2/Eln/Myh10/Scx/Speg/Bves/Adra1a/Jph2/Dmd/Fgf2/Btg2/Foxc1/Cav3/Ncam1/Fgfr1/Tgfbr1/Fzd7/Pdlim5/Tpm1/Cfl2/Mbnl1/Nox4/Hspg2/Akap6	42
GO:0030198	GO:0030198	extracellular matrix organization	0.0958084	0.0111253	1.52882e-20	1.26035e-17	8.29313e-18	Col18a1/Fn1/Sulf1/Itga8/Adamts8/Col19a1/Col15a1/Phldb2/Ccn2/Col8a1/Optc/Itgb3/Lox/Col4a2/Itgb1/Col13a1/Hpse2/Adamtsl3/Myh11/Tgfb2/Eln/Qsox1/Scx/Npnt/Mmp17/Tmem38b/Col4a1/Loxl1/Foxc1/Tgfbr1/Dag1/Hspg2	32
GO:0043062	GO:0043062	extracellular structure organization	0.0958084	0.0111599	1.67963e-20	1.26035e-17	8.29313e-18	Col18a1/Fn1/Sulf1/Itga8/Adamts8/Col19a1/Col15a1/Phldb2/Ccn2/Col8a1/Optc/Itgb3/Lox/Col4a2/Itgb1/Col13a1/Hpse2/Adamtsl3/Myh11/Tgfb2/Eln/Qsox1/Scx/Npnt/Mmp17/Tmem38b/Col4a1/Loxl1/Foxc1/Tgfbr1/Dag1/Hspg2	32
GO:0045229	GO:0045229	external encapsulating structure organization	0.0958084	0.0111944	1.84469e-20	1.26035e-17	8.29313e-18	Col18a1/Fn1/Sulf1/Itga8/Adamts8/Col19a1/Col15a1/Phldb2/Ccn2/Col8a1/Optc/Itgb3/Lox/Col4a2/Itgb1/Col13a1/Hpse2/Adamtsl3/Myh11/Tgfb2/Eln/Qsox1/Scx/Npnt/Mmp17/Tmem38b/Col4a1/Loxl1/Foxc1/Tgfbr1/Dag1/Hspg2	32
GO:0003012	GO:0003012	muscle system process	0.107784	0.0149259	2.04991e-20	1.26035e-17	8.29313e-18	P2rx1/Sulf1/Smtn/Sorbs2/Kcnma1/Ccn2/Acta2/Synm/Ryr2/Myom1/Grip2/Myl6/Tpm2/Asb2/Slc8a1/Myocd/Fxyd1/Cald1/Myh11/Kcnh2/Rock1/Slmap/Dmpk/Flna/Adra1a/Camk2g/Npnt/Tmem38b/Dmd/Ptger3/Kcna5/Cav3/Calm2/Pdlim5/Tpm1/Akap6	36
GO:0006936	GO:0006936	muscle contraction	0.0928144	0.0109526	9.97676e-20	5.25775e-17	3.45961e-17	P2rx1/Sulf1/Smtn/Kcnma1/Ccn2/Acta2/Synm/Ryr2/Myom1/Grip2/Myl6/Tpm2/Slc8a1/Myocd/Fxyd1/Cald1/Myh11/Kcnh2/Slmap/Dmpk/Flna/Adra1a/Npnt/Tmem38b/Dmd/Ptger3/Kcna5/Cav3/Calm2/Tpm1/Akap6	31
GO:0051146	GO:0051146	striated muscle cell differentiation	0.0928144	0.0115399	4.58202e-19	2.02776e-16	1.33427e-16	Sorbs2/Ccn3/Xirp1/Hacd1/Itgb1/Acta1/Asb2/Csrp1/Xk/Slc8a1/Myocd/Myh11/Cd9/Wdr1/Ldb3/Myh10/Dmpk/Speg/Bves/Bnip2/Adra1a/Dmd/Cav3/Fzd7/Pdlim5/Tpm1/Cfl2/Nox4/Akap6/Plekho1/Synpo2l	31
GO:0031032	GO:0031032	actomyosin structure organization	0.0778443	0.00742839	4.94709e-19	2.02776e-16	1.33427e-16	Phldb2/Ccn2/Xirp1/Synpo/Cnn1/Itgb1/Acta1/Pdlim1/Csrp1/Tgfb3/Myh11/Limch1/Wdr1/Ldb3/Eln/Myh10/Rock1/Zyx/Anln/Cav3/Tgfbr1/Tpm1/Cfl2/Arhgef5/Nox4/Synpo2l	26
GO:0014706	GO:0014706	striated muscle tissue development	0.0868263	0.0100542	9.47377e-19	3.49487e-16	2.29963e-16	Sgcg/Sorbs2/Ryr2/Xirp1/Fgfr2/Lox/Itgb1/Asb2/Slc8a1/Myocd/Myh11/Tgfb2/Myh10/Speg/Bves/Adra1a/Jph2/Fgf2/Foxc1/Cav3/Ncam1/Fgfr1/Tgfbr1/Fzd7/Pdlim5/Tpm1/Nox4/Hspg2/Akap6	29
SMC-2
	ID	Description	GeneRatio	BgRatio	pvalue	p.adjust	qvalue	geneID	Count
GO:0006119	GO:0006119	oxidative phosphorylation	0.1	0.00483709	8.5968e-29	2.90486e-25	2.06866e-25	Ndufs2/Cox4i2/Uqcr10/Uqcr11/Atp5b/Ndufb7/Atp5d/Atp5a1/Ndufa5/Ndufb9/Atp5c1/Atp5k/Atp5j2/Uqcrh/Atp5o/Atp5j/Ndufb10/Cox4i1/Ndufs7/Cox6a1/Cox7a2/Cox5b/Ndufb8/Ndufc1/Ndufa13/Ndufs6/Ndufa10/Uqcrq	28
GO:0015980	GO:0015980	energy derivation by oxidation of organic compounds	0.132143	0.0116436	6.51419e-28	7.70777e-25	5.489e-25	Ndufs2/Cox4i2/Uqcr10/Uqcr11/Atp5b/Ndufb7/Atp5d/Atp5a1/Ppp1cb/Ndufa5/Ndufb9/Atp5c1/Atp5k/Atp5j2/Uqcrh/Coq10b/Cavin3/Atp5o/Atp5j/Ndufb10/Acadm/Cox4i1/Nr4a3/Etfb/Ndufs7/Cox6a1/Cox7a2/Cox5b/Sorbs1/Ndufb8/Ndufc1/Prdm16/Ndufa13/Ndufs6/Ndufa10/Hoxb3os/Uqcrq	37
GO:0045333	GO:0045333	cellular respiration	0.117857	0.00846491	6.84324e-28	7.70777e-25	5.489e-25	Ndufs2/Cox4i2/Uqcr10/Uqcr11/Atp5b/Ndufb7/Atp5d/Atp5a1/Ndufa5/Ndufb9/Atp5c1/Atp5k/Atp5j2/Uqcrh/Coq10b/Atp5o/Atp5j/Ndufb10/Cox4i1/Nr4a3/Etfb/Ndufs7/Cox6a1/Cox7a2/Cox5b/Ndufb8/Ndufc1/Prdm16/Ndufa13/Ndufs6/Ndufa10/Hoxb3os/Uqcrq	33
GO:0015986	GO:0015986	proton motive force-driven ATP synthesis	0.075	0.00241855	5.89228e-26	4.9775e-23	3.54467e-23	Ndufs2/Atp5b/Ndufb7/Atp5d/Atp5a1/Ndufa5/Ndufb9/Atp5c1/Atp5k/Atp5g2/Atp5j2/Atp5o/Atp5j/Ndufb10/Ndufs7/Atp5g3/Ndufb8/Ndufc1/Ndufa13/Ndufs6/Ndufa10	21
GO:0009060	GO:0009060	aerobic respiration	0.1	0.00646098	4.11949e-25	2.78395e-22	1.98256e-22	Ndufs2/Cox4i2/Uqcr10/Uqcr11/Atp5b/Ndufb7/Atp5d/Atp5a1/Ndufa5/Ndufb9/Atp5c1/Atp5k/Atp5j2/Uqcrh/Atp5o/Atp5j/Ndufb10/Cox4i1/Ndufs7/Cox6a1/Cox7a2/Cox5b/Ndufb8/Ndufc1/Ndufa13/Ndufs6/Ndufa10/Uqcrq	28
GO:0006091	GO:0006091	generation of precursor metabolites and energy	0.139286	0.0160661	5.4181e-25	3.0513e-22	2.17294e-22	Ndufs2/Cox4i2/Uqcr10/Uqcr11/Ddit4/Atp5b/Ndufb7/Atp5d/Gpi1/Atp5a1/Ppp1cb/Ndufa5/Ndufb9/Atp5c1/Atp5k/Atp5j2/Uqcrh/Coq10b/Cavin3/Atp5o/Atp5j/Ndufb10/Acadm/Cox4i1/Nr4a3/Etfb/Ndufs7/Cox6a1/Cox7a2/Cox5b/Sorbs1/Ndufb8/Ndufc1/Prdm16/Ndufa13/Ndufs6/Ndufa10/Hoxb3os/Uqcrq	39
GO:0042776	GO:0042776	proton motive force-driven mitochondrial ATP synthesis	0.0678571	0.00224579	2.38011e-23	1.14892e-20	8.18187e-21	Ndufs2/Atp5b/Ndufb7/Atp5d/Atp5a1/Ndufa5/Ndufb9/Atp5c1/Atp5k/Atp5j2/Atp5o/Atp5j/Ndufb10/Ndufs7/Ndufb8/Ndufc1/Ndufa13/Ndufs6/Ndufa10	19
GO:0006754	GO:0006754	ATP biosynthetic process	0.075	0.00366237	8.9355e-22	3.77413e-19	2.68771e-19	Ndufs2/Atp5b/Ndufb7/Atp5d/Atp5a1/Ndufa5/Ndufb9/Atp5c1/Atp5k/Atp5g2/Atp5j2/Atp5o/Atp5j/Ndufb10/Ndufs7/Atp5g3/Ndufb8/Ndufc1/Ndufa13/Ndufs6/Ndufa10	21
GO:0009206	GO:0009206	purine ribonucleoside triphosphate biosynthetic process	0.075	0.00404243	7.99794e-21	3.00278e-18	2.1384e-18	Ndufs2/Atp5b/Ndufb7/Atp5d/Atp5a1/Ndufa5/Ndufb9/Atp5c1/Atp5k/Atp5g2/Atp5j2/Atp5o/Atp5j/Ndufb10/Ndufs7/Atp5g3/Ndufb8/Ndufc1/Ndufa13/Ndufs6/Ndufa10	21
GO:0009145	GO:0009145	purine nucleoside triphosphate biosynthetic process	0.075	0.00407698	9.64617e-21	3.25944e-18	2.32117e-18	Ndufs2/Atp5b/Ndufb7/Atp5d/Atp5a1/Ndufa5/Ndufb9/Atp5c1/Atp5k/Atp5g2/Atp5j2/Atp5o/Atp5j/Ndufb10/Ndufs7/Atp5g3/Ndufb8/Ndufc1/Ndufa13/Ndufs6/Ndufa10	21
SMC-3
	ID	Description	GeneRatio	BgRatio	pvalue	p.adjust	qvalue	geneID	Count
GO:0031589	GO:0031589	cell-substrate adhesion	0.119266	0.0128183	1.57883e-09	4.12548e-06	2.56601e-06	Cd36/Agt/Enpp2/Col5a3/Marcks/Egflam/Vtn/Spry4/Acer2/Dlc1/Pten/Postn/Thy1	13
GO:0010810	GO:0010810	regulation of cell-substrate adhesion	0.0917431	0.0077739	1.4377e-08	1.74443e-05	1.08502e-05	Cd36/Enpp2/Egflam/Vtn/Spry4/Acer2/Dlc1/Pten/Postn/Thy1	10
GO:0007160	GO:0007160	cell-matrix adhesion	0.0917431	0.00805031	2.00279e-08	1.74443e-05	1.08502e-05	Cd36/Agt/Enpp2/Col5a3/Vtn/Acer2/Dlc1/Pten/Postn/Thy1	10
GO:2001056	GO:2001056	positive regulation of cysteine-type endopeptidase activity	0.0733945	0.00514805	1.00012e-07	6.0879e-05	3.78662e-05	Pparg/Ifi204/Gramd4/Ifi207/Fyn/Acer2/Dlc1/Casp8	8
GO:0010812	GO:0010812	negative regulation of cell-substrate adhesion	0.0550459	0.00210759	1.16493e-07	6.0879e-05	3.78662e-05	Enpp2/Spry4/Acer2/Dlc1/Pten/Postn	6
GO:0060193	GO:0060193	positive regulation of lipase activity	0.0550459	0.00221124	1.55864e-07	6.57509e-05	4.08965e-05	Agtr1a/Agt/Nr1h3/Pdgfrb/Marcks/Dlc1	6
GO:0090322	GO:0090322	regulation of superoxide metabolic process	0.0458716	0.00117472	1.76141e-07	6.57509e-05	4.08965e-05	Agtr1a/Cd36/Agt/Mapt/Tgfb1	5
GO:0001667	GO:0001667	ameboidal-type cell migration	0.110092	0.0162734	2.25827e-07	6.83637e-05	4.25216e-05	Pparg/Agt/Enpp2/Cygb/Vstm4/Cdh2/Ets1/Cd248/Sp100/Tgfb1/Pten/Sema6d	12
GO:0045765	GO:0045765	regulation of angiogenesis	0.0917431	0.0106416	2.70976e-07	6.83637e-05	4.25216e-05	Agtr1a/Pparg/Cd36/Agt/Slc12a2/Notch4/Enpp2/Ets1/Tcf4/Sp100	10
GO:0010950	GO:0010950	positive regulation of endopeptidase activity	0.0733945	0.00587361	2.75589e-07	6.83637e-05	4.25216e-05	Pparg/Ifi204/Gramd4/Ifi207/Fyn/Acer2/Dlc1/Casp8	8
SMC-4
	ID	Description	GeneRatio	BgRatio	pvalue	p.adjust	qvalue	geneID	Count
GO:0002181	GO:0002181	cytoplasmic translation	0.0949868	0.0050444	1.66884e-35	6.87896e-32	4.68154e-32	Eef2/Pabpc1/Rps20/Rps4x/Rpsa/Rps5/Rpl10a/Rpl4/Rpl6/Rpl30/Rps7/Rpl7/Rps8/Rps12/Rpl31/Rps14/Rps19/Rplp1/Rps3a1/Rps9/Rps10/Rpl3/Rps26/Rps27a/Rps3/Rpl23/Rpl18a/Rpl12/Rpl8/Rpl38/Rpl24/Rps15/Rps28/Rps23/Rps15a/Rps18	36
GO:0030198	GO:0030198	extracellular matrix organization	0.0897098	0.0111253	7.51917e-21	9.4509e-18	6.43189e-18	Creb3l1/Lamb1/Mmp23/Col14a1/Adamts2/Olfml2b/Tnxb/Ddr2/Ltbp4/App/Gpm6b/Lum/Loxl2/Matn2/Postn/Cyp1b1/Aebp1/Col3a1/Col6a6/Fkbp10/Sfrp2/Serpinh1/Col1a2/Col5a1/Spock2/Col16a1/Col1a1/Abi3bp/Colgalt1/Col6a4/Nid1/Fbln5/Lama2/Adamts6	34
GO:0043062	GO:0043062	extracellular structure organization	0.0897098	0.0111599	8.3057e-21	9.4509e-18	6.43189e-18	Creb3l1/Lamb1/Mmp23/Col14a1/Adamts2/Olfml2b/Tnxb/Ddr2/Ltbp4/App/Gpm6b/Lum/Loxl2/Matn2/Postn/Cyp1b1/Aebp1/Col3a1/Col6a6/Fkbp10/Sfrp2/Serpinh1/Col1a2/Col5a1/Spock2/Col16a1/Col1a1/Abi3bp/Colgalt1/Col6a4/Nid1/Fbln5/Lama2/Adamts6	34
GO:0045229	GO:0045229	external encapsulating structure organization	0.0897098	0.0111944	9.17118e-21	9.4509e-18	6.43189e-18	Creb3l1/Lamb1/Mmp23/Col14a1/Adamts2/Olfml2b/Tnxb/Ddr2/Ltbp4/App/Gpm6b/Lum/Loxl2/Matn2/Postn/Cyp1b1/Aebp1/Col3a1/Col6a6/Fkbp10/Sfrp2/Serpinh1/Col1a2/Col5a1/Spock2/Col16a1/Col1a1/Abi3bp/Colgalt1/Col6a4/Nid1/Fbln5/Lama2/Adamts6	34
GO:0030199	GO:0030199	collagen fibril organization	0.0422164	0.00207304	4.82926e-17	3.98124e-14	2.70947e-14	Col14a1/Adamts2/Tnxb/Ddr2/Lum/Loxl2/Cyp1b1/Aebp1/Col3a1/Fkbp10/Sfrp2/Serpinh1/Col1a2/Col5a1/Col1a1/Colgalt1	16
GO:0001503	GO:0001503	ossification	0.0712401	0.0147186	1.96657e-11	1.35104e-08	9.19459e-09	Chrdl1/Creb3l1/Fhl2/Tmem119/Tent5a/Id4/Ddr2/Gpm6b/Csf1/Twist2/Rassf2/Ifitm3/Sfrp2/Il6st/Col1a2/Gpc3/Igfbp3/Col1a1/Gdf10/Osr1/Ppp3ca/Rbpj/Rpl38/Bmp2k/Bmp1/Erh/Clec11a	27
GO:0043542	GO:0043542	endothelial cell migration	0.0527704	0.00808486	4.49714e-11	2.08811e-08	1.42108e-08	Apoe/Slit2/Dcn/Cdh13/Cxcl12/Sash1/Loxl2/Sparc/Nrp1/Rhoj/Cyp1b1/Fstl1/Glul/Serpinf1/Adgra2/Ephb4/Calr/Anxa1/Tns3/Thbs1	20
GO:0050678	GO:0050678	regulation of epithelial cell proliferation	0.0712401	0.0152714	4.53942e-11	2.08811e-08	1.42108e-08	Apoe/Cdh13/Egfr/Ctsl/Cxcl12/Fgf7/Sparc/B2m/Xdh/Twist2/Flt1/Sfrp2/Gpc3/Foxp2/Glul/Six1/Serpinf1/Myc/Cdh3/Npm1/Osr1/Mydgf/Rbpj/Rian/Errfi1/Thbs1/Cyba	27
GO:1901796	GO:1901796	regulation of signal transduction by p53 class mediator	0.0343008	0.0027986	4.5592e-11	2.08811e-08	1.42108e-08	Cd44/Ankrd1/Rps20/Rps7/Myc/Steap3/Hic1/Mif/Npm1/Rpl23/Rrs1/Rpl37/Rps15	13
GO:1901798	GO:1901798	positive regulation of signal transduction by p53 class mediator	0.0237467	0.00107107	1.61002e-10	6.46412e-08	4.39922e-08	Ankrd1/Rps20/Rps7/Myc/Steap3/Hic1/Rpl23/Rpl37/Rps15	9

## Sheet: Fig2G
module	group	color	odds_ratio	pval	fdr	Significance	Jaccard	size_intersection
M1	SMC	lightyellow	0	1	1		0	0
M2	SMC	red	5.24857	1.34447e-08	3.64928e-07	***	0.0380952	20
M3	SMC	greenyellow	0.333751	0.949364	1		0.00220751	1
M4	SMC	salmon	0	1	1		0	0
M5	SMC	purple	3.38861	0.0012668	0.00859617	**	0.0218818	10
M6	SMC	magenta	1.26578	0.394186	0.732188		0.00858369	4
M7	SMC	grey60	2.66244	0.0705831	0.204426		0.0112045	4
M8	SMC	turquoise	0.597873	0.952248	1		0.00713649	8
M9	SMC	black	0	1	1		0	0
M10	SMC	lightcyan	5.40979	0.000216586	0.00187051	**	0.022409	8
M11	SMC	pink	11.7116	4.92555e-21	1.87171e-19	***	0.0684327	31
M12	SMC	yellow	33.1465	8.37415e-89	1.59109e-86	***	0.171322	92
M13	SMC	lightgreen	0	1	1		0	0
M14	SMC	tan	0	1	1		0	0
M15	SMC	cyan	2.44155	0.0893656	0.253425		0.010929	4
M16	SMC	green	0	1	1		0	0
M17	SMC	brown	2.14718	0.00445731	0.0217151	*	0.0213033	17
M18	SMC	blue	1.2296	0.285831	0.58275		0.013245	12
M19	SMC	midnightblue	0.592321	0.815798	1		0.00271739	1

## Sheet: Fig2H
Term	P.value	Adjusted.P.value	Odds.Ratio	Combined.Score	Genes	db	module
smooth muscle contraction (GO:0006939)	4.24153e-05	0.0352771	55.9203	563.006	ACTA2;ROCK1;SLC8A1	GO_Biological_Process_2021	M12
vascular associated smooth muscle contraction (GO:0014829)	0.000679555	0.0515166	67.6667	493.566	ACTA2;SLC8A1	GO_Biological_Process_2021	M12
regulation of cardiac muscle contraction by regulation of the release of sequestered calcium ion (GO:0010881)	7.83783e-05	0.0352771	43.9308	415.32	PRKACA;CALM2;SLC8A1	GO_Biological_Process_2021	M12
muscle cell migration (GO:0014812)	0.00108504	0.0548467	50.7449	346.392	ROCK1;PLAT	GO_Biological_Process_2021	M12
cellular response to purine-containing compound (GO:0071415)	0.00108504	0.0548467	50.7449	346.392	P2RY6;SLC8A1	GO_Biological_Process_2021	M12
regulation of cardiac muscle contraction by calcium ion signaling (GO:0010882)	0.000151088	0.0352771	34.1615	300.541	PRKACA;CALM2;SLC8A1	GO_Biological_Process_2021	M12
vasoconstriction (GO:0042310)	0.00132184	0.0548467	45.1043	298.984	ACTA2;SLC8A1	GO_Biological_Process_2021	M12
actin filament depolymerization (GO:0030042)	0.00132184	0.0548467	45.1043	298.984	WDR1;DSTN	GO_Biological_Process_2021	M12
regulation of release of sequestered calcium ion into cytosol by sarcoplasmic reticulum (GO:0010880)	0.00019973	0.0352771	30.7423	261.879	PRKACA;CALM2;SLC8A1	GO_Biological_Process_2021	M12
very long-chain fatty acid biosynthetic process (GO:0042761)	0.00186243	0.0689764	36.8998	231.948	HACD2;HACD4	GO_Biological_Process_2021	M12
regulation of cell communication by electrical coupling (GO:0010649)	0.00186243	0.0689764	36.8998	231.948	CALM2;SLC8A1	GO_Biological_Process_2021	M12
fatty acid elongation (GO:0030497)	0.00186243	0.0689764	36.8998	231.948	HACD2;HACD4	GO_Biological_Process_2021	M12

## Sheet: Fig2I
tf	color	odds_ratio	pval	fdr	Significance	Jaccard	size_intersection	motif_ID
KLF4	yellow	2.55765	1.62674e-14	7.43786e-12	***	0.0276152	302	MA0039.4
ZNF148	yellow	2.30875	2.14955e-12	5.25305e-10	***	0.0272046	294	MA1653.1
KLF5	yellow	2.22546	2.03982e-11	4.25182e-09	***	0.0268444	294	MA0599.1
KLF15	yellow	2.20299	1.899e-13	5.85141e-11	***	0.0294777	250	MA1513.1
MAZ	yellow	2.19769	2.09302e-13	6.312e-11	***	0.0295024	249	MA1522.1
KLF16	yellow	2.15171	2.45399e-11	5.01518e-09	***	0.0272516	282	MA0741.1
SRF	yellow	2.12559	8.63554e-07	6.02956e-05	***	0.0339367	60	MA0083.3
SP8	yellow	2.06388	3.37875e-11	6.56032e-09	***	0.0279653	261	MA0747.1
SP9	yellow	2.05523	5.66578e-11	1.05667e-08	***	0.0277515	264	MA1564.1
EGR1	yellow	2.04623	1.31595e-11	2.86959e-09	***	0.0291083	237	MA0162.4

## Sheet: Fig3B
	SHAM	DVT
1	34.2155	31.7647
2	33.0813	32.9412
3	32.7032	35.2941

## Sheet: Fig3C
Fib-1
ID	Description	GeneRatio	BgRatio	pvalue	p.adjust	qvalue	geneID	Count
GO:0006119	oxidative phosphorylation	0.144366	0.00483709	4.33211e-49	1.27364e-45	1.03287e-45	Atp5e/Ndufa13/Ndufa3/Ndufa1/Ndufa2/Ndufv3/Chchd2/Ndufa7/Ndufc1/Atp5h/Cox5b/Atp5j/Cox7c/Ndufb11/Atp5k/Ndufa11/Uqcrb/Nupr1/Uqcrq/Cox4i1/Uqcrh/Ndufb9/Uqcc2/Park7/Ndufa5/Ndufb8/Cox7a2/Ndufs7/Ndufb10/Ndufb4/Ndufb2/Cox6a1/Ndufa6/Atp5d/Atp5o/Uqcr11/Iscu/Ndufb5/Ndufb6/Sdhb/Ndufb7	41
GO:0009060	aerobic respiration	0.147887	0.00646098	7.35282e-45	1.08086e-41	8.76534e-42	Atp5e/Ndufa13/Ndufa3/Ndufa1/Ndufa2/Ndufv3/Chchd2/Ndufa7/Ndufc1/Atp5h/Cox5b/Atp5j/Cox7c/Ndufb11/Atp5k/Ndufa11/Uqcrb/Nupr1/Uqcrq/Bloc1s1/Cox4i1/Uqcrh/Ndufb9/Uqcc2/Park7/Ndufa5/Ndufb8/Cox7a2/Ndufs7/Ndufb10/Ndufb4/Ndufb2/Cox6a1/Ndufa6/Atp5d/Atp5o/Uqcr11/Iscu/Ndufb5/Ndufb6/Sdhb/Ndufb7	42
GO:0015986	proton motive force-driven ATP synthesis	0.109155	0.00241855	5.29097e-44	5.18515e-41	4.20493e-41	Atp5e/Ndufa13/Ndufa3/Ndufa1/Ndufa2/Atp5l/Ndufv3/Ndufa7/Ndufc1/Atp5h/Atp5j/Ndufb11/Atp5k/Ndufa11/Ndufb9/Atp5g1/Ndufa5/Ndufb8/Ndufs7/Ndufb10/Ndufb4/Atp5g2/Ndufb2/Ndufa6/Atp5d/Atp5o/Ndufb5/Ndufb6/Atp5g3/Sdhb/Ndufb7	31
GO:0045333	cellular respiration	0.151408	0.00846491	5.43523e-41	3.99489e-38	3.23968e-38	Atp5e/Ndufa13/Ndufa3/Ndufa1/Ndufa2/Ndufv3/Chchd2/Ndufa7/Ndufc1/Atp5h/Cox5b/Atp5j/Cox7c/Ndufb11/Atp5k/Ndufa11/Uqcrb/Nupr1/Uqcrq/Bloc1s1/Cox4i1/Uqcrh/Ndufb9/Uqcc2/Park7/Ndufa5/Ndufb8/Cox7a2/Ndufs7/Ndufb10/Ndufb4/Ndufb2/Cox6a1/Ndufa6/Atp5d/Atp5o/Uqcr11/Iscu/Etfb/Ndufb5/Ndufb6/Sdhb/Ndufb7	43
GO:0042776	proton motive force-driven mitochondrial ATP synthesis	0.0950704	0.00224579	1.76863e-37	1.03995e-34	8.43357e-35	Atp5e/Ndufa13/Ndufa3/Ndufa1/Ndufa2/Ndufv3/Ndufa7/Ndufc1/Atp5h/Atp5j/Ndufb11/Atp5k/Ndufa11/Ndufb9/Ndufa5/Ndufb8/Ndufs7/Ndufb10/Ndufb4/Ndufb2/Ndufa6/Atp5d/Atp5o/Ndufb5/Ndufb6/Sdhb/Ndufb7	27
GO:0009206	purine ribonucleoside triphosphate biosynthetic process	0.112676	0.00404243	2.35056e-37	1.15177e-34	9.34039e-35	Atp5e/Ndufa13/Ndufa3/Ndufa1/Ndufa2/Atp5l/Ndufv3/Ndufa7/Ndufc1/Nme2/Atp5h/Atp5j/Ndufb11/Atp5k/Ndufa11/Ndufb9/Atp5g1/Ndufa5/Ndufb8/Ndufs7/Ndufb10/Ndufb4/Atp5g2/Ndufb2/Ndufa6/Atp5d/Atp5o/Ndufb5/Ndufb6/Atp5g3/Sdhb/Ndufb7	32
GO:0006754	ATP biosynthetic process	0.109155	0.00366237	3.06268e-37	1.17522e-34	9.53049e-35	Atp5e/Ndufa13/Ndufa3/Ndufa1/Ndufa2/Atp5l/Ndufv3/Ndufa7/Ndufc1/Atp5h/Atp5j/Ndufb11/Atp5k/Ndufa11/Ndufb9/Atp5g1/Ndufa5/Ndufb8/Ndufs7/Ndufb10/Ndufb4/Atp5g2/Ndufb2/Ndufa6/Atp5d/Atp5o/Ndufb5/Ndufb6/Atp5g3/Sdhb/Ndufb7	31
GO:0009145	purine nucleoside triphosphate biosynthetic process	0.112676	0.00407698	3.19787e-37	1.17522e-34	9.53049e-35	Atp5e/Ndufa13/Ndufa3/Ndufa1/Ndufa2/Atp5l/Ndufv3/Ndufa7/Ndufc1/Nme2/Atp5h/Atp5j/Ndufb11/Atp5k/Ndufa11/Ndufb9/Atp5g1/Ndufa5/Ndufb8/Ndufs7/Ndufb10/Ndufb4/Atp5g2/Ndufb2/Ndufa6/Atp5d/Atp5o/Ndufb5/Ndufb6/Atp5g3/Sdhb/Ndufb7	32
GO:0009201	ribonucleoside triphosphate biosynthetic process	0.112676	0.00421518	1.06248e-36	3.47077e-34	2.81464e-34	Atp5e/Ndufa13/Ndufa3/Ndufa1/Ndufa2/Atp5l/Ndufv3/Ndufa7/Ndufc1/Nme2/Atp5h/Atp5j/Ndufb11/Atp5k/Ndufa11/Ndufb9/Atp5g1/Ndufa5/Ndufb8/Ndufs7/Ndufb10/Ndufb4/Atp5g2/Ndufb2/Ndufa6/Atp5d/Atp5o/Ndufb5/Ndufb6/Atp5g3/Sdhb/Ndufb7	32
GO:0009142	nucleoside triphosphate biosynthetic process	0.112676	0.00456069	1.75913e-35	5.17186e-33	4.19415e-33	Atp5e/Ndufa13/Ndufa3/Ndufa1/Ndufa2/Atp5l/Ndufv3/Ndufa7/Ndufc1/Nme2/Atp5h/Atp5j/Ndufb11/Atp5k/Ndufa11/Ndufb9/Atp5g1/Ndufa5/Ndufb8/Ndufs7/Ndufb10/Ndufb4/Atp5g2/Ndufb2/Ndufa6/Atp5d/Atp5o/Ndufb5/Ndufb6/Atp5g3/Sdhb/Ndufb7	32
Fib-2
ID	Description	GeneRatio	BgRatio	pvalue	p.adjust	qvalue	geneID	Count
GO:0030198	extracellular matrix organization	0.0573969	0.0111253	9.84323e-31	2.77515e-27	1.78448e-27	Nid1/Mmp14/Ccdc80/Lama2/Dpt/Tnxb/Cyp1b1/Ddr2/Lamc1/Scara3/Mia3/Adamts5/Pdgfra/Serpinh1/Col14a1/Col5a1/Sulf1/Lamb1/Adamts15/Olfml2b/Adamts12/Antxr1/Ecm2/P4ha1/App/Abi3bp/Mmp2/Dag1/Col3a1/Fbln1/Vit/Sulf2/Adamts2/Col4a5/Fbln5/Smpd3/Adamtsl1/Abl2/Fn1/Lum/Col5a2/Cyp2j6/Aebp1/Col6a6/P3h4/Aplp2/Pbxip1/Pmp22/Flrt2/B4galt1/Adamtsl3/Col4a1/Lamb2/Eng/Ric1/Loxl1/Adamtsl4/P3h1/Reck/Sh3pxd2b/Adamts1/Tnfrsf1a/S…	71
GO:0043062	extracellular structure organization	0.0573969	0.0111599	1.21109e-30	2.77515e-27	1.78448e-27	Nid1/Mmp14/Ccdc80/Lama2/Dpt/Tnxb/Cyp1b1/Ddr2/Lamc1/Scara3/Mia3/Adamts5/Pdgfra/Serpinh1/Col14a1/Col5a1/Sulf1/Lamb1/Adamts15/Olfml2b/Adamts12/Antxr1/Ecm2/P4ha1/App/Abi3bp/Mmp2/Dag1/Col3a1/Fbln1/Vit/Sulf2/Adamts2/Col4a5/Fbln5/Smpd3/Adamtsl1/Abl2/Fn1/Lum/Col5a2/Cyp2j6/Aebp1/Col6a6/P3h4/Aplp2/Pbxip1/Pmp22/Flrt2/B4galt1/Adamtsl3/Col4a1/Lamb2/Eng/Ric1/Loxl1/Adamtsl4/P3h1/Reck/Sh3pxd2b/Adamts1/Tnfrsf1a/S…	71
GO:0045229	external encapsulating structure organization	0.0573969	0.0111944	1.48881e-30	2.77515e-27	1.78448e-27	Nid1/Mmp14/Ccdc80/Lama2/Dpt/Tnxb/Cyp1b1/Ddr2/Lamc1/Scara3/Mia3/Adamts5/Pdgfra/Serpinh1/Col14a1/Col5a1/Sulf1/Lamb1/Adamts15/Olfml2b/Adamts12/Antxr1/Ecm2/P4ha1/App/Abi3bp/Mmp2/Dag1/Col3a1/Fbln1/Vit/Sulf2/Adamts2/Col4a5/Fbln5/Smpd3/Adamtsl1/Abl2/Fn1/Lum/Col5a2/Cyp2j6/Aebp1/Col6a6/P3h4/Aplp2/Pbxip1/Pmp22/Flrt2/B4galt1/Adamtsl3/Col4a1/Lamb2/Eng/Ric1/Loxl1/Adamtsl4/P3h1/Reck/Sh3pxd2b/Adamts1/Tnfrsf1a/S…	71
GO:0009100	glycoprotein metabolic process	0.0541633	0.0122655	6.39879e-25	8.9455e-22	5.75217e-22	Man2a1/Galnt15/Man1a/Poglut3/Dcn/B3gnt9/Gfpt2/Dsel/Tmtc1/Edem2/C1galt1/Sulf1/Adamts12/Ogt/Fut11/Gxylt2/Trip11/Galnt11/Sulf2/Hexb/Insr/Itm2a/Ctsl/Pgm3/St6galnac6/Igf1/Csgalnact2/Psen1/Tm9sf2/Dpy19l4/Ids/Slc35d1/Abca2/Ext2/Edem3/Dpy19l1/B4galt1/Ngly1/Chst12/Extl3/Fut8/Naglu/Tcf7l2/Ganc/Pcsk6/Poglut1/Galnt1/Npc1/Man1a2/Rpn2/Man2a2/Ncstn/Bcl2/B4gat1/Galnt2/Mgat4b/Galnt16/Alg11/Tmtc3/Chpf2/Hgsnat/Erp4…	67
GO:0061448	connective tissue development	0.0452708	0.0104343	1.18649e-20	1.32697e-17	8.53275e-18	Zbtb16/Ogn/Nfib/Efemp1/Mia3/Bmp1/Serpinh1/Cfh/Bmpr2/Col5a1/Tgfbr2/Sulf1/Lncpint/Osr1/Csf1/Adamts12/Creb5/Glg1/Arrdc3/Trip11/Col3a1/Ncoa2/Fgfr1/Sulf2/Ebf2/Twsg1/Thbs3/Sox5/Lrp6/Smpd3/Atf2/Igf1/Pbxip1/Rarg/Ext2/Bmpr1a/Zmpste24/Fto/Pkd1/Prrx1/Thra/Ncoa1/Wnt5a/Zfp516/Spg20/Sh3pxd2b/Smad3/Hoxc4/Klf7/Ecm1/Hoxa5/Slc39a13/Loxl2/Xbp1/Zeb1/Tgfbr1	56
GO:0031589	cell-substrate adhesion	0.0493129	0.0128183	1.22657e-19	1.14316e-16	7.35081e-17	Lrp1/Nid1/Mmp14/Ccdc80/Sned1/Tnxb/Calr/Lamc1/Cd34/Nrp1/Epha3/Tmeff2/Lamb1/Csf1/Adamts12/Itga9/Trpm7/Lims2/Fzd4/Fndc3b/Antxr1/Ecm2/Dlc1/Abi3bp/Rin2/Dag1/Col3a1/Pik3r1/Megf9/Fbln1/Vit/Pcsk5/Fn1/Adam9/Acvrl1/Epdr1/Jam3/Sorbs3/Emp2/Nid2/Plau/Itgb5/P4hb/Plekha2/Ptpra/Axl/Lamb2/Atrnl1/Peak1/Dbn1/Bcl2/Triobp/Pip5k1a/Smad3/Vegfa/Col5a3/Cask/Taok2/Pdpk1/Sfrp1/Gpm6b	61
GO:0090287	regulation of cellular response to growth factor stimulus	0.0444624	0.0109871	7.35979e-19	5.87942e-16	3.78061e-16	Lrp1/Tgfbr3/Xdh/Fbn1/Vegfd/Htra3/Nedd4/Dcn/Nrp1/Fstl1/Zeb2/Bmpr2/Bcl9l/Sulf1/Ltbp1/Adamts12/Ogt/Bmper/Fzd4/Cxcl13/Glg1/Zfyve9/Fgfr1/Sulf2/Twsg1/Smurf2/Zdhhc17/Ccbe1/Slit2/Grb10/Acvrl1/Gata6/Fuz/Eng/Zfp451/Epn2/Tcf7l2/Wnt5a/Numa1/Spg20/Fst/Tsku/Lats2/Gpc3/Smad3/Jcad/Fzd1/Myof/Ldlrad4/Cask/Xbp1/Sfrp1/Sdcbp/Zeb1/Tgfb1i1	55
GO:0009101	glycoprotein biosynthetic process	0.0379951	0.00991604	2.28903e-15	1.60003e-12	1.02886e-12	Galnt15/Poglut3/B3gnt9/Gfpt2/Tmtc1/C1galt1/Ogt/Fut11/Gxylt2/Trip11/Galnt11/Insr/Itm2a/Pgm3/St6galnac6/Igf1/Csgalnact2/Psen1/Tm9sf2/Dpy19l4/Slc35d1/Abca2/Ext2/Dpy19l1/B4galt1/Chst12/Extl3/Fut8/Tcf7l2/Poglut1/Galnt1/Npc1/Rpn2/Ncstn/Bcl2/B4gat1/Galnt2/Mgat4b/Galnt16/Alg11/Tmtc3/Chpf2/Man1c1/Galnt17/Hs2st1/Dse/Dpagt1	47
GO:0048732	gland development	0.0509297	0.016688	3.50427e-15	2.05567e-12	1.32185e-12	Man2a1/Egfr/Tgfbr3/Xdh/Meg3/Nfib/Pdgfra/Ar/Nrp1/Serpine2/Kdm5b/Ezh1/Tgfbr2/Sema3c/Sulf1/Csf1/Atf7/Six1/Lims2/Pbx1/Rb1cc1/Mmp2/Dag1/Fgf7/Fgfr1/Sulf2/Twsg1/Lrp6/Insr/Irs1/Pkd2/Atf2/Slit2/Wls/Igf1/Psen1/Igf2r/Gata6/Plau/Rarg/Psen2/Prkdc/Ash1l/Ccl11/Bmpr1a/Zmpste24/Pkd1/Gja1/Smo/Tcf7l2/Thra/Wnt5a/Mpst/Plxnd1/Bcl2/Frs2/Smad3/Vegfa/Hoxa5/Xbp1/Sp1/Sfrp1/Tgfbr1	63
GO:0001667	ameboidal-type cell migration	0.0501213	0.0162734	3.78989e-15	2.05567e-12	1.32185e-12	Tgfbr3/Plpp3/Cyp1b1/Ddr2/Calr/Dcn/Mia3/Nrp1/Cd248/Fstl1/Zeb2/Bmpr2/Tgfbr2/Sema3c/Rhoj/P2rx4/Bmper/Fndc3b/Cxcl13/Rin2/Fgf7/Fgfr1/Sash1/Lrp6/Amotl1/Smurf2/Irs1/Sema6d/Ccbe1/Slit2/Fn1/Adam9/Pik3r2/Acvrl1/Igf1/Emp2/Pmp22/Hdac7/Cygb/Sema3d/Sema4c/Fut8/Smo/Mecp2/Wnt5a/Map2k5/Plxnd1/Srpx2/Adora2b/Nr2f2/Pip5k1a/Sema3b/Amotl2/Vegfa/Jcad/Loxl2/Iqsec1/Pdpk1/Sp1/Cxcl12/Tgfbr1/Akap12	62
Fib-3
ID	Description	GeneRatio	BgRatio	pvalue	p.adjust	qvalue	geneID	Count
GO:0006260	DNA replication	0.132635	0.00974329	7.67513e-64	3.024e-60	2.20236e-60	Pclaf/Cdk1/Mcm5/Mcm7/Gmnn/Ccne2/Mcm3/Mcm6/Mcm2/Ccna2/Pcna/Lig1/Npm1/Brca1/Esco2/Rrm2/Dtl/Rad51/Dbf4/Ssrp1/Chaf1b/Chaf1a/Cacybp/Cdc45/Cenps/Mcm4/Cdc6/Atad5/Rfc5/Rfc3/Ccne1/Rrm1/Fbxo5/Fam111a/Brca2/Prim1/Gins2/Alyref/Mms22l/Rpa2/Rfc4/Pole/Nasp/Tipin/Fen1/Cdt1/Rfc2/Zgrf1/Wdhd1/Pola1/Topbp1/Dhx9/Nucks1/Rpa1/Supt16/Blm/Prim2/Smc3/Pole3/Cdk2/Pole4/Pold2/Pole2/Ddx21/Cinp/Rfwd3/Cdc7/Rbbp8/Orc6/Rfc1/Mre11…	76
GO:0007059	chromosome segregation	0.136126	0.0127492	9.74685e-57	1.92013e-53	1.39842e-53	Top2a/Mki67/Ran/Ccne2/Cenpf/Ncapg2/Sgo1/Tacc3/Ube2c/Brip1/Racgap1/Brca1/Spc24/Spc25/Prc1/Esco2/Ncapg/Birc5/Cenpk/Smc4/Kif11/Naa50/Kntc1/Cenph/Knl1/Smc2/Cdca8/Aurkb/Sgo2a/Cenpq/Cenpw/Cit/Cenps/Cdc6/Ect2/Ncapd2/Zwilch/Ccne1/Mad2l1/Fbxo5/Brca2/Incenp/Smarcc1/Slc25a5/Rcc1/Bub1b/Trip13/Fen1/Cdt1/Ncaph/Kpnb1/Rcc2/Actb/Mis12/Pmf1/Banf1/Psmc3ip/Smc3/Anapc15/Ncapd3/Nudc/Ndc1/Hnrnpu/Cep192/Ska2/Ncaph2/Mre1…	78
GO:0006261	DNA-templated DNA replication	0.0942408	0.00528625	1.32233e-52	1.73666e-49	1.2648e-49	Mcm5/Mcm7/Ccne2/Mcm3/Mcm6/Mcm2/Pcna/Lig1/Npm1/Brca1/Rad51/Dbf4/Cdc45/Cenps/Mcm4/Cdc6/Atad5/Rfc5/Rfc3/Ccne1/Rrm1/Fbxo5/Fam111a/Brca2/Prim1/Gins2/Alyref/Mms22l/Rfc4/Pole/Tipin/Cdt1/Rfc2/Zgrf1/Wdhd1/Pola1/Topbp1/Nucks1/Rpa1/Blm/Prim2/Pole3/Cdk2/Pole4/Pold2/Pole2/Ddx21/Rfwd3/Cdc7/Rbbp8/Orc6/Mre11a/Pold1/Pola2	54
GO:0098813	nuclear chromosome segregation	0.115183	0.0105725	1.33485e-48	1.31483e-45	9.57579e-46	Top2a/Ran/Ccne2/Cenpf/Ncapg2/Sgo1/Tacc3/Ube2c/Brip1/Racgap1/Spc24/Spc25/Prc1/Esco2/Ncapg/Birc5/Cenpk/Smc4/Kif11/Naa50/Kntc1/Knl1/Smc2/Cdca8/Aurkb/Sgo2a/Cenpq/Cit/Cenps/Cdc6/Ect2/Ncapd2/Zwilch/Ccne1/Mad2l1/Fbxo5/Brca2/Incenp/Smarcc1/Bub1b/Trip13/Fen1/Cdt1/Ncaph/Kpnb1/Rcc2/Actb/Mis12/Psmc3ip/Smc3/Anapc15/Ncapd3/Nudc/Ndc1/Hnrnpu/Cep192/Ncaph2/Mre11a/Bub3/Tubg1/Phb2/Smarca5/Smarca4/Baz1b/Zwint/Tpr	66
GO:0000280	nuclear division	0.13438	0.0165152	7.98579e-47	6.2928e-44	4.583e-44	Top2a/Mki67/Ran/Ccne2/Rad51ap1/Ncapg2/Sgo1/Ranbp1/Tpx2/Tacc3/Ube2c/Brip1/Racgap1/Spc24/Spc25/Prc1/Esco2/Rad54l/Ncapg/Birc5/Cenpk/Smc4/Kif11/Naa50/Cks2/Rad51/Kntc1/Ywhah/Smc2/Fignl1/Cdca8/Aurkb/Sgo2a/Cit/Cenps/Cdc6/Ncapd2/Zwilch/Ccne1/Mad2l1/Fbxo5/Brca2/Incenp/Smarcc1/Rcc1/Bub1b/Trip13/Cdt1/Ncaph/Kif20b/Kpnb1/Topbp1/Actb/Mis12/Banf1/Psmc3ip/Smc3/Ube2s/Anapc15/Ncapd3/Nudc/Ndc1/Hnrnpu/Psmd13/Cep192/…	77
GO:0044772	mitotic cell cycle phase transition	0.1274	0.0155824	1.5526e-44	1.01954e-41	7.42523e-42	Cdk1/Clspn/Ccne2/Cenpf/Ccna2/Anp32b/Lmnb1/Tacc3/Ube2c/Brca1/Spc24/Spc25/Birc5/Rrm2/Dtl/Cks2/Kntc1/Cdk4/Ezh2/Dbf4/Cdca8/Tcf19/Aurkb/Cit/Cdc6/Atad5/Zwilch/Ccne1/Rrm1/Mad2l1/Fbxo5/Incenp/Rpa2/Smarcc1/Cks1b/Pole/Rcc1/Nasp/Bub1b/Trip13/Cdt1/Ccl2/Topbp1/Rcc2/Rps27l/Actb/Blm/E2f1/Ube2s/Anapc15/Eif4g1/Cdk2/Cep192/Rbl1/Psme3/Rfwd3/Cdc7/Rbbp8/Cdkn2c/Rps6/Mre11a/Bub3/Cdc25a/Phb2/Eif4e/Rpl24/Akt1/Apex1/Smarc…	73
GO:0000819	sister chromatid segregation	0.0942408	0.0075666	3.6215e-43	2.03839e-40	1.48454e-40	Top2a/Ran/Ncapg2/Sgo1/Tacc3/Ube2c/Racgap1/Spc24/Spc25/Prc1/Esco2/Ncapg/Birc5/Cenpk/Smc4/Kif11/Naa50/Kntc1/Smc2/Cdca8/Aurkb/Sgo2a/Cit/Cdc6/Ncapd2/Zwilch/Mad2l1/Fbxo5/Incenp/Smarcc1/Bub1b/Trip13/Fen1/Cdt1/Ncaph/Kpnb1/Actb/Mis12/Smc3/Anapc15/Ncapd3/Nudc/Hnrnpu/Cep192/Ncaph2/Mre11a/Bub3/Tubg1/Phb2/Smarca5/Smarca4/Baz1b/Zwint/Tpr	54
GO:0140014	mitotic nuclear division	0.106457	0.0106762	1.59792e-42	7.86976e-40	5.73149e-40	Mki67/Ran/Ncapg2/Sgo1/Ranbp1/Tpx2/Tacc3/Ube2c/Racgap1/Spc24/Spc25/Prc1/Esco2/Ncapg/Birc5/Cenpk/Smc4/Kif11/Naa50/Kntc1/Ywhah/Smc2/Cdca8/Aurkb/Sgo2a/Cit/Cdc6/Ncapd2/Zwilch/Mad2l1/Fbxo5/Incenp/Smarcc1/Rcc1/Bub1b/Trip13/Cdt1/Ncaph/Kif20b/Kpnb1/Actb/Mis12/Banf1/Smc3/Ube2s/Anapc15/Ncapd3/Nudc/Hnrnpu/Cep192/Ncaph2/Bub3/Aaas/Tubg1/Phb2/Rpl24/Smarca5/Smarca4/Baz1b/Zwint/Tpr	61
GO:0000070	mitotic sister chromatid segregation	0.08726	0.00656463	1.49795e-41	6.55768e-39	4.77591e-39	Ran/Ncapg2/Sgo1/Tacc3/Ube2c/Racgap1/Spc24/Spc25/Prc1/Esco2/Ncapg/Birc5/Cenpk/Smc4/Kif11/Naa50/Kntc1/Smc2/Cdca8/Aurkb/Sgo2a/Cit/Cdc6/Ncapd2/Zwilch/Mad2l1/Fbxo5/Incenp/Smarcc1/Bub1b/Trip13/Cdt1/Ncaph/Kpnb1/Actb/Mis12/Smc3/Anapc15/Ncapd3/Nudc/Hnrnpu/Cep192/Ncaph2/Bub3/Tubg1/Smarca5/Smarca4/Baz1b/Zwint/Tpr	50
GO:1901987	regulation of cell cycle phase transition	0.118674	0.014995	1.48961e-40	5.86907e-38	4.2744e-38	Cdk1/Clspn/Cenpf/Pbk/Anp32b/Npm1/Lmnb1/Ube2c/Brca1/Spc24/Spc25/Birc5/Rrm2/Dtl/Rad51/Kntc1/Cdk4/Ezh2/Dbf4/Cdca8/Aurkb/Cdc6/Atad5/Zwilch/Rrm1/Mad2l1/Fbxo5/Brca2/Incenp/Rpa2/Smarcc1/Tipin/Bub1b/Trip13/Cdt1/Ccl2/Topbp1/Rcc2/Rps27l/Actb/Blm/E2f1/Anapc15/Eif4g1/Cdk2/Cep192/Rbl1/Psme3/Rfwd3/Cdc7/Rbbp8/Cdkn2c/Rps6/Mre11a/Bub3/Ddx39b/Cdc25a/Phb2/Rpl24/Akt1/Ints7/Apex1/Msh2/Smarca4/Prpf19/Zwint/Tpr/Larp7	68

## Sheet: Fig4C
	SHAM	DVT
2	27.381	51.6364
1	71.4286	44.7273
3	1.19048	3.63636

[truncated: 5 more sheets: Fig4D, Fig5B, Fig5C, Fig6A, Fig6D]
